# Supplementary material for: 2,4-Dichloro-6-(8-quinolylamino­methyl­ene)cyclo­hexa-2,4-dien-1-one methanol solvate
Source: Acta Crystallogr Sect E Struct Rep Online. 2010 Jan 23;66(Pt 2):o429. doi: 10.1107/S1600536810002345 (PMC2979828; doi:10.1107/S1600536810002345)
Supplement: Supplementary file 1 [file e-66-0o429-sup1.cif]

##############################################################################
###                                                                        ###
###        Electronic paper (Acta Crystallographica Section E)             ###
###                                                                        ###
##############################################################################
#                                                                            #
# This CIF contains the data in a paper accepted for publication in Acta     #
# Crystallographica Section E. It conforms to the requirements of Notes      #
# for Authors for Section E, and has been peer reviewed under the auspices   #
# of the IUCr Commission on Journals.                                        #
#                                                                            #
# Full details of the Crystallographic Information File format               #
# are given in the paper "The Crystallographic Information File (CIF):       #
# a New Standard Archive File for Crystallography" by S. R. Hall, F. H.      #
# Allen and I. D. Brown [Acta Cryst. (1991), A47, 655-685].                  #
#                                                                            #
# The current version of the core CIF dictionary is obtainable from          #
# ftp://ftp.iucr.org/pub/cif_core.dic. The current version number is 2.4.    #
#                                                                            #
# Software is freely available for graphical display of the structure(s) in  #
# this CIF.  For information consult the CIF home page http://www.iucr.org/  #
# cif/home.html                                                              #
#                                                                            #
# This file may be used for bona fide research purposes within the           #
# scientific community so long as proper attribution is given to the journal # 
# article from which it was obtained.                                        #
#                                                                            #
##############################################################################
                                             
data_global
_audit_creation_method     'by CrystalStructure 3.8'
_journal_date_recd_electronic     2009-12-18
_journal_date_accepted     2010-01-18
_journal_name_full     'Acta Crystallographica, Section E'
_journal_year     2010
_journal_volume     66
_journal_issue      2
_journal_page_first     o429
_journal_page_last     o429
_journal_paper_category     QO
_journal_coeditor_code     PV2250
_publ_contact_author_name     'Takashi Shibahara'
_publ_contact_author_address
;
Department of Chemistry, Okayama University of Science, Ridai-cho, Kita-ku,
Okayama 700-0005, Japan.
;
_publ_contact_author_email     'shiba@chem.ous.ac.jp'
_publ_contact_author_fax     '+81-86-256-9443'
_publ_contact_author_phone     '+81-86-256-9443'
_publ_section_title
;
2,4-Dichloro-6-(8-quinolylaminomethylene)cyclohexa-2,4-dien-1-one methanol
solvate
;
loop_
    _publ_author_name
    _publ_author_address
    'Takashi Shibahara'
;
Department of Chemistry, Okayama University of Science, Ridai-cho, Kita-ku,
Okayama 700-0005, Japan
;
    'Masayuki Takahashi'
;
Department of Chemistry, Okayama University of Science, Ridai-cho, Kita-ku,
Okayama 700-0005, Japan
;
    'Atsushi Maekawa'
;
Department of Chemistry, Okayama University of Science, Ridai-cho, Kita-ku,
Okayama 700-0005, Japan
;
    'Hideaki Takagi'
;
Department of International Conservation Studies for Cultural Properties
Kibi International University, Igamachi 8, Takahashi-shi, Okayama 716-8508,
Japan
;
data_I
_chemical_name_systematic
;
2,4-Dichloro-6-(8-quinolylaminomethylene)cyclohexa-2,4-dien-1-one
methanol solvate
;
_chemical_formula_moiety     'C16 H10 Cl2 N2 O, C H4 O'
_chemical_formula_sum     'C17 H14 Cl2 N2 O2 '
_chemical_formula_iupac     'C16 H10 Cl2 N2 O, C H4 O'
_chemical_formula_weight     349.22
_chemical_melting_point     ?
_symmetry_cell_setting     triclinic
_symmetry_space_group_name_H-M     'P -1'
_symmetry_space_group_name_Hall     '-P 1'
loop_
    _symmetry_equiv_pos_site_id
    _symmetry_equiv_pos_as_xyz
    1 '+X,+Y,+Z'
    2 '-X,-Y,-Z'
_cell_length_a     7.044(2)
_cell_length_b     8.139(3)
_cell_length_c     13.935(5)
_cell_angle_alpha     88.030(11)
_cell_angle_beta     80.205(9)
_cell_angle_gamma     73.611(7)
_cell_volume     755.2(4)
_cell_formula_units_Z     2
_cell_measurement_reflns_used     1999
_cell_measurement_theta_min     5.6
_cell_measurement_theta_max     27.5
_cell_measurement_temperature     93.1
_exptl_crystal_description     'platelet'
_exptl_crystal_colour     'red'
_exptl_crystal_size_max     0.71
_exptl_crystal_size_mid     0.24
_exptl_crystal_size_min     0.18
_exptl_crystal_density_diffrn     1.536
_exptl_crystal_density_meas     ?
_exptl_crystal_density_method     'not measured'
_exptl_crystal_F_000     360.00
_exptl_absorpt_coefficient_mu     0.440
_exptl_absorpt_correction_type     multi-scan
_exptl_absorpt_process_details     '(REQAB; Jacobson, 1998)'
_exptl_absorpt_correction_T_min     0.7449
_exptl_absorpt_correction_T_max     0.9249
_diffrn_ambient_temperature     93
_diffrn_radiation_type     'Mo K\a'
_diffrn_radiation_wavelength     0.71070
_diffrn_radiation_source     'Mo K\a'
_diffrn_measurement_device_type     'Rigaku Mercury'
_diffrn_measurement_method     \w
_diffrn_detector_area_resol_mean     14.63
_diffrn_reflns_number     7177
_diffrn_reflns_av_R_equivalents     0.022
_diffrn_reflns_theta_max     27.48
_diffrn_reflns_theta_full     27.48
_diffrn_measured_fraction_theta_max     0.966
_diffrn_measured_fraction_theta_full     0.966
_diffrn_reflns_limit_h_min     -8
_diffrn_reflns_limit_h_max     9
_diffrn_reflns_limit_k_min     -10
_diffrn_reflns_limit_k_max     10
_diffrn_reflns_limit_l_min     -18
_diffrn_reflns_limit_l_max     17
_refine_special_details
;
Refinement was performed using all reflections. The weighted <i>R</i>-factor
(<i>wR</i>) and goodness of fit (<i>S</i>) are based on <i>F</i>^2^.
<i>R</i>-factor (gt) are based on <i>F</i>. The threshold expression of
<i>F</i>^2^ > 2.0 \s(<i>F</i>^2^) is used only for calculating <i>R</i>-factor
(gt).
;
_reflns_number_total     3357
_reflns_number_gt     3262
_reflns_threshold_expression     F^2^>2\s(F^2^)
_refine_ls_structure_factor_coef     Fsqd
_refine_ls_R_factor_gt     0.0276
_refine_ls_wR_factor_ref     0.0783
_refine_ls_goodness_of_fit_ref     1.009
_refine_ls_number_reflns     3357
_refine_ls_number_parameters     209
_refine_ls_hydrogen_treatment     noref
_refine_ls_weighting_scheme     calc
_refine_ls_weighting_details
            'w = 1/[\s^2^(Fo^2^)+(0.0430P)^2^+0.4083P] where P=(Fo^2^+2Fc^2^)/3'
_refine_ls_shift/su_max     0.0010
_refine_diff_density_max     0.42
_refine_diff_density_min     -0.28
_refine_ls_extinction_method     none
_refine_ls_extinction_coef     ?
loop_
    _atom_type_symbol
    _atom_type_description
    _atom_type_scat_dispersion_real
    _atom_type_scat_dispersion_imag
    _atom_type_scat_source
    'C' 'C' 0.003 0.002
;
International Tables for Crystallography
(1992, Vol. C, Tables 4.2.6.8 and 6.1.1.4)
;
    'H' 'H' 0.000 0.000
;
International Tables for Crystallography
(1992, Vol. C, Table 6.1.1.4)
;
    'Cl' 'Cl' 0.148 0.159
;
International Tables for Crystallography
(1992, Vol. C, Tables 4.2.6.8 and 6.1.1.4)
;
    'N' 'N' 0.006 0.003
;
International Tables for Crystallography
(1992, Vol. C, Tables 4.2.6.8 and 6.1.1.4)
;
    'O' 'O' 0.011 0.006
;
International Tables for Crystallography
(1992, Vol. C, Tables 4.2.6.8 and 6.1.1.4)
;
_computing_data_collection     'CrystalClear (Rigaku, 1999)'
_computing_cell_refinement     'CrystalClear (Rigaku, 1999)'
_computing_data_reduction     'CrystalStructure (Rigaku/MSC, 2007)'
_computing_structure_solution     'SIR92 (Altomare et al., 1994)'
_computing_structure_refinement     'SHELXL97 (Sheldrick, 2008)'
_computing_molecular_graphics     'CrystalStructure (Rigaku/MSC, 2007)'
_computing_publication_material     'CrystalStructure (Rigaku/MSC, 2007)'
loop_
    _atom_site_type_symbol
    _atom_site_label
    _atom_site_fract_x
    _atom_site_fract_y
    _atom_site_fract_z
    _atom_site_U_iso_or_equiv
    _atom_site_adp_type
    _atom_site_calc_flag
    _atom_site_refinement_flags
    _atom_site_occupancy
    _atom_site_disorder_assembly
    _atom_site_disorder_group
    Cl Cl(2) 1.24813(4) 0.00187(3) 0.581434(19) 0.01543(8) Uani d . 1.00 . .
    Cl Cl(1) 1.28180(4) 0.62464(3) 0.452063(19) 0.01392(8) Uani d . 1.00 . .
    O O(1) 1.03744(12) 0.19010(10) 0.76600(6) 0.01351(16) Uani d . 1.00 . .
    O O(2) 0.81786(14) -0.04501(11) 0.77301(6) 0.01778(18) Uani d . 1.00 . .
    N N(1) 0.83476(14) 0.24199(12) 1.01752(7) 0.01204(18) Uani d . 1.00 . .
    N N(2) 0.88903(14) 0.46400(12) 0.87656(7) 0.01041(17) Uani d . 1.00 . .
    C C(1) 0.80423(17) 0.13097(15) 1.08523(9) 0.0146(2) Uani d . 1.00 . .
    C C(2) 0.68177(18) 0.17741(16) 1.17744(8) 0.0161(2) Uani d . 1.00 . .
    C C(3) 0.59125(17) 0.34651(16) 1.19956(8) 0.0149(2) Uani d . 1.00 . .
    C C(4) 0.62125(16) 0.47193(15) 1.12960(8) 0.0119(2) Uani d . 1.00 . .
    C C(5) 0.74388(16) 0.41182(14) 1.03902(8) 0.0105(2) Uani d . 1.00 . .
    C C(6) 0.53722(17) 0.65040(15) 1.14652(8) 0.0146(2) Uani d . 1.00 . .
    C C(7) 0.57568(17) 0.76438(14) 1.07635(9) 0.0150(2) Uani d . 1.00 . .
    C C(8) 0.69577(17) 0.70710(14) 0.98534(8) 0.0128(2) Uani d . 1.00 . .
    C C(9) 0.77592(16) 0.53372(14) 0.96660(8) 0.0104(2) Uani d . 1.00 . .
    C C(10) 0.94877(16) 0.54862(14) 0.80119(8) 0.0111(2) Uani d . 1.00 . .
    C C(11) 1.05243(16) 0.46773(14) 0.71172(8) 0.0109(2) Uani d . 1.00 . .
    C C(16) 1.09174(16) 0.28530(14) 0.69891(8) 0.0106(2) Uani d . 1.00 . .
    C C(15) 1.19770(17) 0.21966(14) 0.60378(8) 0.0118(2) Uani d . 1.00 . .
    C C(14) 1.25470(16) 0.32146(14) 0.53118(8) 0.0118(2) Uani d . 1.00 . .
    C C(13) 1.20940(16) 0.49959(14) 0.54743(8) 0.0114(2) Uani d . 1.00 . .
    C C(12) 1.11163(16) 0.57250(14) 0.63530(8) 0.0114(2) Uani d . 1.00 . .
    C C(17) 0.72759(19) -0.02464(16) 0.68811(9) 0.0184(2) Uani d . 1.00 . .
    H H(1) 0.8725 0.0177 1.0721 0.018 Uiso c R 1.00 . .
    H H(2) 0.6749 0.0946 1.2238 0.019 Uiso c R 1.00 . .
    H H(3) 0.5055 0.3897 1.2617 0.018 Uiso c R 1.00 . .
    H H(4) 0.4564 0.6860 1.2066 0.018 Uiso c R 1.00 . .
    H H(5) 0.5203 0.8855 1.0900 0.018 Uiso c R 1.00 . .
    H H(6) 0.7140 0.7905 0.9363 0.015 Uiso c R 1.00 . .
    H H(7) 0.9237 0.3548 0.8700 0.012 Uiso c R 1.00 . .
    H H(8) 0.9221 0.6724 0.8071 0.013 Uiso c R 1.00 . .
    H H(10) 1.3178 0.2802 0.4703 0.014 Uiso c R 1.00 . .
    H H(9) 1.0851 0.6895 0.6459 0.014 Uiso c R 1.00 . .
    H H(11) 0.6033 0.0671 0.6913 0.022 Uiso c R 1.00 . .
    H H(12) 0.6853 -0.1289 0.6783 0.022 Uiso c R 1.00 . .
    H H(13) 0.8203 -0.0129 0.6303 0.022 Uiso c R 1.00 . .
    H H(14) 0.8844 0.0234 0.7709 0.021 Uiso c R 1.00 . .
loop_
    _atom_site_aniso_label
    _atom_site_aniso_U_11
    _atom_site_aniso_U_22
    _atom_site_aniso_U_33
    _atom_site_aniso_U_12
    _atom_site_aniso_U_13
    _atom_site_aniso_U_23
    Cl(2) 0.02066(16) 0.00883(14) 0.01551(14) -0.00396(10) 0.00090(10)
                                                                    -0.00332(10)
    Cl(1) 0.01419(14) 0.01408(14) 0.01329(14) -0.00503(10) -0.00052(10)
                                                                     0.00295(10)
    O(1) 0.0180(4) 0.0099(3) 0.0130(3) -0.0053(3) -0.0011(3) -0.0001(2)
    O(2) 0.0235(4) 0.0142(4) 0.0197(4) -0.0104(3) -0.0062(3) 0.0020(3)
    N(1) 0.0115(4) 0.0102(4) 0.0138(4) -0.0022(3) -0.0018(3) -0.0008(3)
    N(2) 0.0114(4) 0.0082(4) 0.0114(4) -0.0023(3) -0.0015(3) -0.0019(3)
    C(1) 0.0127(5) 0.0123(5) 0.0171(5) -0.0012(4) -0.0018(4) 0.0009(4)
    C(2) 0.0153(5) 0.0181(5) 0.0141(5) -0.0044(4) -0.0017(4) 0.0046(4)
    C(3) 0.0126(5) 0.0200(5) 0.0117(5) -0.0043(4) -0.0011(4) 0.0001(4)
    C(4) 0.0102(4) 0.0148(5) 0.0114(4) -0.0038(4) -0.0026(3) -0.0019(4)
    C(5) 0.0089(4) 0.0113(5) 0.0117(4) -0.0027(3) -0.0029(3) -0.0015(3)
    C(6) 0.0131(5) 0.0164(5) 0.0136(5) -0.0031(4) -0.0004(4) -0.0057(4)
    C(7) 0.0148(5) 0.0110(5) 0.0187(5) -0.0025(4) -0.0018(4) -0.0054(4)
    C(8) 0.0131(4) 0.0114(5) 0.0145(5) -0.0041(4) -0.0026(4) -0.0012(3)
    C(9) 0.0087(4) 0.0118(5) 0.0111(4) -0.0030(3) -0.0019(3) -0.0021(3)
    C(10) 0.0108(4) 0.0099(4) 0.0135(4) -0.0031(3) -0.0034(3) -0.0010(3)
    C(11) 0.0107(4) 0.0101(4) 0.0123(4) -0.0030(3) -0.0028(3) -0.0006(3)
    C(16) 0.0104(4) 0.0104(4) 0.0116(4) -0.0032(3) -0.0029(3) -0.0004(3)
    C(15) 0.0121(4) 0.0090(4) 0.0144(5) -0.0028(3) -0.0024(3) -0.0027(3)
    C(14) 0.0107(4) 0.0132(5) 0.0115(4) -0.0031(4) -0.0015(3) -0.0024(3)
    C(13) 0.0109(4) 0.0121(4) 0.0119(4) -0.0043(3) -0.0026(3) 0.0027(3)
    C(12) 0.0113(4) 0.0088(4) 0.0145(5) -0.0030(3) -0.0032(3) -0.0001(3)
    C(17) 0.0188(5) 0.0170(5) 0.0199(5) -0.0049(4) -0.0043(4) -0.0017(4)
_geom_special_details
;
The dihedral angle between the quinoline (C1\~C9, N1) and the benzene rings
(C11\~C16) is 11.17(3)\%: Mean deviations of the atoms from the former
and latter planes are 0.014 and 0.004 \%A, respectively.
;
loop_
    _geom_bond_atom_site_label_1
    _geom_bond_atom_site_label_2
    _geom_bond_site_symmetry_1
    _geom_bond_site_symmetry_2
    _geom_bond_distance
    _geom_bond_publ_flag
    Cl(2) C(15) . . 1.7350(11) ?
    Cl(1) C(13) . . 1.7411(11) ?
    O(1) C(16) . . 1.2714(14) ?
    O(2) C(17) . . 1.4193(16) ?
    N(1) C(1) . . 1.3172(15) ?
    N(1) C(5) . . 1.3690(13) ?
    N(2) C(9) . . 1.4088(13) ?
    N(2) C(10) . . 1.3107(14) ?
    C(1) C(2) . . 1.4179(15) ?
    C(2) C(3) . . 1.3649(16) ?
    C(3) C(4) . . 1.4214(16) ?
    C(4) C(5) . . 1.4184(14) ?
    C(4) C(6) . . 1.4166(15) ?
    C(5) C(9) . . 1.4261(15) ?
    C(6) C(7) . . 1.3709(16) ?
    C(7) C(8) . . 1.4122(15) ?
    C(8) C(9) . . 1.3798(15) ?
    C(10) C(11) . . 1.4130(14) ?
    C(11) C(16) . . 1.4431(16) ?
    C(11) C(12) . . 1.4220(15) ?
    C(16) C(15) . . 1.4446(14) ?
    C(15) C(14) . . 1.3650(16) ?
    C(14) C(13) . . 1.4114(15) ?
    C(13) C(12) . . 1.3631(14) ?
    O(2) H(14) . . 0.820 no
    N(2) H(7) . . 0.856 no
    C(1) H(1) . . 0.920 no
    C(2) H(2) . . 0.923 no
    C(3) H(3) . . 0.980 no
    C(6) H(4) . . 0.933 no
    C(7) H(5) . . 0.965 no
    C(8) H(6) . . 0.965 no
    C(10) H(8) . . 0.975 no
    C(14) H(10) . . 0.915 no
    C(12) H(9) . . 0.929 no
    C(17) H(11) . . 0.973 no
    C(17) H(12) . . 0.996 no
    C(17) H(13) . . 0.967 no
loop_
    _geom_angle_atom_site_label_1
    _geom_angle_atom_site_label_2
    _geom_angle_atom_site_label_3
    _geom_angle_site_symmetry_1
    _geom_angle_site_symmetry_2
    _geom_angle_site_symmetry_3
    _geom_angle
    _geom_angle_publ_flag
    C(1) N(1) C(5) . . . 117.32(9) no
    C(9) N(2) C(10) . . . 126.88(9) no
    N(1) C(1) C(2) . . . 123.85(10) no
    C(1) C(2) C(3) . . . 119.18(11) no
    C(2) C(3) C(4) . . . 119.30(9) no
    C(3) C(4) C(5) . . . 117.05(9) no
    C(3) C(4) C(6) . . . 123.46(9) no
    C(5) C(4) C(6) . . . 119.49(10) no
    N(1) C(5) C(4) . . . 123.28(10) no
    N(1) C(5) C(9) . . . 118.02(9) no
    C(4) C(5) C(9) . . . 118.70(9) no
    C(4) C(6) C(7) . . . 120.33(9) no
    C(6) C(7) C(8) . . . 121.05(9) no
    C(7) C(8) C(9) . . . 119.58(10) no
    N(2) C(9) C(5) . . . 115.40(9) no
    N(2) C(9) C(8) . . . 123.77(10) no
    C(5) C(9) C(8) . . . 120.81(9) no
    N(2) C(10) C(11) . . . 122.74(10) no
    C(10) C(11) C(16) . . . 120.40(10) no
    C(10) C(11) C(12) . . . 117.76(10) no
    C(16) C(11) C(12) . . . 121.83(9) no
    O(1) C(16) C(11) . . . 122.66(9) no
    O(1) C(16) C(15) . . . 122.74(10) no
    C(11) C(16) C(15) . . . 114.60(9) no
    Cl(2) C(15) C(16) . . . 117.70(8) no
    Cl(2) C(15) C(14) . . . 119.29(8) no
    C(16) C(15) C(14) . . . 123.00(10) no
    C(15) C(14) C(13) . . . 119.89(9) no
    Cl(1) C(13) C(14) . . . 118.23(7) no
    Cl(1) C(13) C(12) . . . 120.63(8) no
    C(14) C(13) C(12) . . . 121.14(10) no
    C(11) C(12) C(13) . . . 119.52(10) no
    C(17) O(2) H(14) . . . 108.2 no
    C(9) N(2) H(7) . . . 117.1 no
    C(10) N(2) H(7) . . . 116.0 no
    N(1) C(1) H(1) . . . 117.0 no
    C(2) C(1) H(1) . . . 119.1 no
    C(1) C(2) H(2) . . . 119.7 no
    C(3) C(2) H(2) . . . 120.8 no
    C(2) C(3) H(3) . . . 124.5 no
    C(4) C(3) H(3) . . . 116.2 no
    C(4) C(6) H(4) . . . 117.5 no
    C(7) C(6) H(4) . . . 122.2 no
    C(6) C(7) H(5) . . . 119.1 no
    C(8) C(7) H(5) . . . 119.9 no
    C(7) C(8) H(6) . . . 118.9 no
    C(9) C(8) H(6) . . . 121.4 no
    N(2) C(10) H(8) . . . 118.8 no
    C(11) C(10) H(8) . . . 118.4 no
    C(15) C(14) H(10) . . . 122.9 no
    C(13) C(14) H(10) . . . 117.2 no
    C(11) C(12) H(9) . . . 119.8 no
    C(13) C(12) H(9) . . . 120.6 no
    O(2) C(17) H(11) . . . 115.5 no
    O(2) C(17) H(12) . . . 108.9 no
    O(2) C(17) H(13) . . . 112.0 no
    H(11) C(17) H(12) . . . 103.0 no
    H(11) C(17) H(13) . . . 109.7 no
    H(12) C(17) H(13) . . . 107.0 no
loop_
    _geom_torsion_atom_site_label_1
    _geom_torsion_atom_site_label_2
    _geom_torsion_atom_site_label_3
    _geom_torsion_atom_site_label_4
    _geom_torsion_site_symmetry_1
    _geom_torsion_site_symmetry_2
    _geom_torsion_site_symmetry_3
    _geom_torsion_site_symmetry_4
    _geom_torsion
    _geom_torsion_publ_flag
    C(1) N(1) C(5) C(4) . . . . 0.26(18) ?
    C(1) N(1) C(5) C(9) . . . . 179.81(11) ?
    C(5) N(1) C(1) C(2) . . . . 0.84(19) ?
    C(9) N(2) C(10) C(11) . . . . -176.33(11) ?
    C(10) N(2) C(9) C(5) . . . . -175.47(11) ?
    C(10) N(2) C(9) C(8) . . . . 5.9(2) ?
    N(1) C(1) C(2) C(3) . . . . -1.1(2) ?
    C(1) C(2) C(3) C(4) . . . . 0.22(19) ?
    C(2) C(3) C(4) C(5) . . . . 0.77(18) ?
    C(2) C(3) C(4) C(6) . . . . -178.65(12) ?
    C(3) C(4) C(5) N(1) . . . . -1.05(18) ?
    C(3) C(4) C(5) C(9) . . . . 179.40(11) ?
    C(3) C(4) C(6) C(7) . . . . 178.72(12) ?
    C(5) C(4) C(6) C(7) . . . . -0.68(19) ?
    C(6) C(4) C(5) N(1) . . . . 178.39(11) ?
    C(6) C(4) C(5) C(9) . . . . -1.16(18) ?
    N(1) C(5) C(9) N(2) . . . . 4.16(16) ?
    N(1) C(5) C(9) C(8) . . . . -177.13(11) ?
    C(4) C(5) C(9) N(2) . . . . -176.26(11) ?
    C(4) C(5) C(9) C(8) . . . . 2.45(18) ?
    C(4) C(6) C(7) C(8) . . . . 1.31(19) ?
    C(6) C(7) C(8) C(9) . . . . -0.04(15) ?
    C(7) C(8) C(9) N(2) . . . . 176.74(11) ?
    C(7) C(8) C(9) C(5) . . . . -1.86(19) ?
    N(2) C(10) C(11) C(16) . . . . 1.95(18) ?
    N(2) C(10) C(11) C(12) . . . . -179.38(11) ?
    C(10) C(11) C(16) O(1) . . . . -0.39(18) ?
    C(10) C(11) C(16) C(15) . . . . 179.62(10) ?
    C(10) C(11) C(12) C(13) . . . . -179.06(11) ?
    C(16) C(11) C(12) C(13) . . . . -0.41(17) ?
    C(12) C(11) C(16) O(1) . . . . -179.01(11) ?
    C(12) C(11) C(16) C(15) . . . . 1.00(16) ?
    O(1) C(16) C(15) Cl(2) . . . . 0.90(16) ?
    O(1) C(16) C(15) C(14) . . . . 179.36(11) ?
    C(11) C(16) C(15) Cl(2) . . . . -179.10(8) ?
    C(11) C(16) C(15) C(14) . . . . -0.64(17) ?
    Cl(2) C(15) C(14) C(13) . . . . 178.14(9) ?
    C(16) C(15) C(14) C(13) . . . . -0.30(18) ?
    C(15) C(14) C(13) Cl(1) . . . . -179.04(9) ?
    C(15) C(14) C(13) C(12) . . . . 0.97(18) ?
    Cl(1) C(13) C(12) C(11) . . . . 179.40(9) ?
    C(14) C(13) C(12) C(11) . . . . -0.61(17) ?
loop_
    _geom_hbond_atom_site_label_D
    _geom_hbond_atom_site_label_H
    _geom_hbond_atom_site_label_A
    _geom_hbond_site_symmetry_D
    _geom_hbond_site_symmetry_H
    _geom_hbond_site_symmetry_A
    _geom_hbond_distance_DH
    _geom_hbond_distance_HA
    _geom_hbond_distance_DA
    _geom_hbond_angle_DHA
    _geom_hbond_publ_flag
    O2 H14 O1 . . . 0.820 1.950 2.7694(14) 179 yes
    N2 H7 O1 . . . 0.856 1.916 2.6094(12) 137 yes
    N2 H7 N1 . . . 0.856 2.284 2.6758(13) 108 yes
    C8 H6 O2 . . 1_565 0.965 2.699 3.6425(14) 166 yes
    C10 H8 O2 . . 1_565 0.975 2.268 3.2026(13) 160 yes
