# Supplementary material for: 2,4-Dichloro-6-(8-quinolylamino­methyl­ene)cyclo­hexa-2,4-dien-1-one methanol solvate
Source: Acta Crystallogr Sect E Struct Rep Online. 2010 Jan 23;66(Pt 2):o429. doi: 10.1107/S1600536810002345 (PMC2979828; doi:10.1107/S1600536810002345)
Supplement: Supplementary file 2 [file e-66-0o429-Isup2.hkl]

# 
# h,k,l, Fc-squared, Fo-squared, sigma(Fo-squared) and status flag 
# 
data_I
_shelx_title '  ____N080304' 
_shelx_refln_list_code          4 
_shelx_F_calc_maximum      113.34 
_exptl_crystal_F_000       360.00 
_reflns_d_resolution_high  0.7701 
 
loop_ 
 _symmetry_equiv_pos_as_xyz 
 'x, y, z' 
 '-x, -y, -z' 
 
_cell_length_a     7.0440 
_cell_length_b     8.1390 
_cell_length_c    13.9350 
_cell_angle_alpha  88.030 
_cell_angle_beta   80.205 
_cell_angle_gamma  73.611 
 
_shelx_F_squared_multiplier     1.000 
 
loop_ 
 _refln_index_h 
 _refln_index_k 
 _refln_index_l 
 _refln_F_squared_calc 
 _refln_F_squared_meas 
 _refln_F_squared_sigma 
 _refln_observed_status 
   2   0   0     6500.14     6442.29    206.20 o 
   3   0   0       12.46       14.27      0.33 o 
   4   0   0     1062.98     1069.01     19.81 o 
   5   0   0       43.22       34.90      0.93 o 
   6   0   0      665.85      707.61     13.19 o 
   7   0   0       30.85       30.39      1.31 o 
   8   0   0        0.11        0.56      0.56 o 
  -8   1   0       57.74       56.31      2.22 o 
  -7   1   0       18.67       16.31      0.60 o 
  -6   1   0      314.01      324.02      6.12 o 
  -5   1   0      703.16      736.08     16.79 o 
  -4   1   0      107.14      119.95      2.31 o 
  -3   1   0       10.10       11.06      0.53 o 
  -2   1   0      316.50      302.25      5.63 o 
   2   1   0     1330.96     1314.54     21.05 o 
   3   1   0      821.62      837.10     32.16 o 
   4   1   0      131.06      122.41      4.07 o 
   5   1   0        0.52        0.25      0.29 o 
   6   1   0        1.45        0.86      0.37 o 
   7   1   0       42.00       43.34      2.57 o 
   8   1   0       80.40       84.75      3.14 o 
  -7   2   0      420.55      452.60     18.50 o 
  -6   2   0      669.76      678.64     12.68 o 
  -5   2   0       52.38       49.06      1.04 o 
  -4   2   0      477.83      482.34     10.15 o 
  -3   2   0      153.80      145.80      2.78 o 
  -2   2   0     1201.49     1161.59     21.52 o 
  -1   2   0     2097.23     1932.90     86.87 o 
   2   2   0     1116.55     1138.80     18.24 o 
   3   2   0        8.94        8.74      0.18 o 
   4   2   0       71.32       83.61      1.63 o 
   5   2   0        6.08        3.93      0.25 o 
   6   2   0       55.91       55.00      1.40 o 
   7   2   0        2.20        2.58      0.36 o 
   8   2   0        0.56        0.26      0.44 o 
  -7   3   0      785.76      837.13     19.18 o 
  -6   3   0       23.88       22.49      0.61 o 
  -5   3   0      483.10      489.32      9.17 o 
  -4   3   0      138.19      135.94      2.63 o 
  -3   3   0        3.34        3.10      0.33 o 
  -2   3   0      574.15      512.90      9.55 o 
  -1   3   0     3214.41     3420.42     64.25 o 
   0   3   0      574.06      512.63      9.52 o 
   1   3   0        4.28        0.75      0.12 o 
   2   3   0     3143.68     3156.02    169.46 o 
   3   3   0        0.76        1.84      0.09 o 
   4   3   0     1846.85     1818.65     33.64 o 
   5   3   0      129.68      143.35      3.36 o 
   6   3   0     1272.04     1295.98     29.46 o 
   7   3   0       27.88       25.96      1.18 o 
   8   3   0      227.51      244.38      8.22 o 
   9   3   0      196.08      204.12      7.01 o 
  -7   4   0      374.69      385.23      8.98 o 
  -6   4   0      535.66      536.51     12.36 o 
  -5   4   0       28.82       30.32      0.76 o 
  -4   4   0        1.30        1.11      0.33 o 
  -3   4   0      489.70      494.95      9.25 o 
  -2   4   0       84.10       85.66      1.69 o 
  -1   4   0     2020.31     2207.98     45.25 o 
   0   4   0     1081.52     1314.44     24.34 o 
   1   4   0       18.49       19.32      0.43 o 
   2   4   0      203.47      215.98      4.05 o 
   3   4   0        8.58        6.81      0.20 o 
   4   4   0       11.71       19.80      0.68 o 
   5   4   0      965.67      983.38     27.90 o 
   6   4   0      194.58      214.03      4.99 o 
   7   4   0       26.95       21.26      1.05 o 
   8   4   0       94.07       90.91      3.30 o 
  -6   5   0        5.15        7.26      0.47 o 
  -5   5   0       38.04       35.66      0.85 o 
  -4   5   0      562.36      562.44     10.54 o 
  -3   5   0       33.69       31.03      0.73 o 
  -2   5   0      710.13      754.39     14.05 o 
  -1   5   0      474.56      456.55      8.53 o 
   0   5   0      774.73      747.82     13.90 o 
   1   5   0      562.45      593.53     11.04 o 
   2   5   0      348.43      365.03      6.82 o 
   3   5   0      577.97      601.09     11.18 o 
   4   5   0      508.14      539.71     10.05 o 
   5   5   0      436.83      453.34     10.78 o 
   6   5   0      270.06      277.87     12.55 o 
   7   5   0       54.72       50.74      1.98 o 
   8   5   0        3.53        4.25      0.47 o 
  -5   6   0       55.79       51.92      1.60 o 
  -4   6   0       10.91        7.43      0.44 o 
  -3   6   0      259.55      244.03      4.67 o 
  -2   6   0       21.43       18.30      0.65 o 
  -1   6   0      120.77       99.79      1.97 o 
   0   6   0      596.25      606.10     11.31 o 
   1   6   0       16.73       19.33      0.47 o 
   2   6   0      687.54      703.03     13.08 o 
   3   6   0       15.01       16.74      0.42 o 
   4   6   0     2374.61     2388.85    156.00 o 
   5   6   0      262.11      263.09      8.83 o 
   6   6   0      586.44      571.36     26.93 o 
   7   6   0       61.65       56.88      2.18 o 
   8   6   0      261.13      258.13      8.65 o 
  -4   7   0       88.94       84.12      2.20 o 
  -3   7   0      242.92      224.23      5.34 o 
  -2   7   0        0.32        0.38      0.16 o 
  -1   7   0      902.86      797.75     18.25 o 
   0   7   0        6.14        6.68      0.31 o 
   1   7   0      203.60      189.63      3.63 o 
   2   7   0      487.45      485.38     11.12 o 
   3   7   0      516.18      509.49      9.53 o 
   4   7   0        6.40        6.46      0.45 o 
   5   7   0      919.18      980.49     31.60 o 
   6   7   0      197.67      191.56      6.44 o 
   7   7   0      168.03      157.40      5.38 o 
   8   7   0        0.01       -0.28      0.41 o 
  -3   8   0        0.40        1.16      0.52 o 
  -2   8   0      572.83      560.81     12.95 o 
  -1   8   0       85.31       72.24      1.89 o 
   0   8   0      284.15      311.72      7.27 o 
   1   8   0      138.62      128.39      3.11 o 
   2   8   0      619.25      636.04     14.57 o 
   3   8   0       83.76       84.02      1.69 o 
   4   8   0      231.26      237.81      9.36 o 
   5   8   0      223.26      233.47      6.42 o 
   6   8   0       21.55       20.09      0.99 o 
   7   8   0      216.07      201.43      6.82 o 
  -2   9   0        0.01        0.68      0.18 o 
  -1   9   0       13.97       16.13      0.65 o 
   0   9   0      107.50       96.64      2.45 o 
   1   9   0       47.67       40.24      1.56 o 
   2   9   0        0.99        1.98      0.22 o 
   3   9   0       74.45       82.26      3.17 o 
   4   9   0      111.73      110.38      3.86 o 
   5   9   0       14.57       15.49      0.58 o 
   6   9   0      224.30      217.48      7.33 o 
   0  10   0       18.89       14.41      0.65 o 
   1  10   0       94.83       82.68      3.03 o 
   2  10   0        8.71        7.94      0.54 o 
   3  10   0      367.54      401.18     13.23 o 
   4  10   0      181.46      201.59      6.83 o 
  -5 -10   1       88.81       87.39      3.18 o 
  -3 -10   1       52.35       56.32      2.21 o 
  -2 -10   1        0.02        0.33      0.28 o 
  -1 -10   1      176.91      214.98      5.14 o 
   0 -10   1       67.19       69.96      1.89 o 
  -6  -9   1      129.59      127.18      4.47 o 
  -5  -9   1       42.23       41.47      1.24 o 
  -4  -9   1        3.76        3.85      0.30 o 
  -3  -9   1      388.45      410.09     13.44 o 
  -2  -9   1      287.84      294.74      6.89 o 
  -1  -9   1      152.73      157.20      3.80 o 
   0  -9   1        0.41        0.67      0.21 o 
   1  -9   1      122.22      124.12      3.56 o 
   2  -9   1        5.23        4.34      0.37 o 
  -7  -8   1        6.48        5.23      0.56 o 
  -6  -8   1       65.83       67.86      1.77 o 
  -5  -8   1      224.43      231.83      6.13 o 
  -4  -8   1       28.09       26.09      1.15 o 
  -3  -8   1      342.19      348.01      6.57 o 
  -2  -8   1      185.63      178.99      3.45 o 
  -1  -8   1        0.52        0.58      0.24 o 
   0  -8   1       86.40       85.92      2.17 o 
   1  -8   1       73.62       68.18      1.79 o 
   2  -8   1      378.62      374.83      8.74 o 
   3  -8   1      151.49      140.69      3.48 o 
  -8  -7   1       10.61        9.52      0.76 o 
  -7  -7   1       42.86       38.45      1.62 o 
  -6  -7   1       26.82       26.40      1.12 o 
  -5  -7   1       26.50       25.80      0.93 o 
  -4  -7   1       86.36       88.48      2.18 o 
  -3  -7   1      260.36      272.68      5.16 o 
  -2  -7   1     1462.49     1465.73     33.31 o 
  -1  -7   1       79.04       82.99      1.67 o 
   0  -7   1       25.32       30.66      0.72 o 
   1  -7   1       54.08       45.01      0.99 o 
   2  -7   1        0.56        0.48      0.29 o 
   3  -7   1        2.64        2.09      0.29 o 
   4  -7   1       11.15       10.96      0.55 o 
  -8  -6   1      287.09      279.70      9.35 o 
  -7  -6   1        0.34        0.70      0.37 o 
  -6  -6   1      220.03      216.57      5.62 o 
  -5  -6   1      587.34      610.00     14.25 o 
  -4  -6   1     1245.57     1254.78     36.10 o 
  -3  -6   1        0.48        0.80      0.28 o 
  -2  -6   1     1052.59     1038.90     20.31 o 
  -1  -6   1      314.90      319.41      6.00 o 
   0  -6   1      472.18      459.52      8.60 o 
   1  -6   1      373.36      371.09      9.24 o 
   2  -6   1       80.05       71.48      1.47 o 
   3  -6   1       20.14       27.76      0.69 o 
   4  -6   1      218.34      198.64      6.65 o 
   5  -6   1        4.06        4.50      0.51 o 
  -8  -5   1       33.73       30.93      1.36 o 
  -7  -5   1       23.43       22.86      1.12 o 
  -6  -5   1        1.22        2.03      0.48 o 
  -5  -5   1        5.09        3.67      0.23 o 
  -4  -5   1        8.05        9.04      0.37 o 
  -3  -5   1       99.64      101.93      2.92 o 
  -2  -5   1      307.16      308.17      5.77 o 
  -1  -5   1      126.61      126.15      3.07 o 
   0  -5   1      292.71      302.12      5.67 o 
   1  -5   1        1.58        0.56      0.13 o 
   2  -5   1      296.88      296.19      5.59 o 
   3  -5   1       12.12       10.63      0.41 o 
   4  -5   1       96.59       98.43      1.98 o 
   5  -5   1       67.32       66.30      1.41 o 
   6  -5   1      246.62      250.59      4.84 o 
  -8  -4   1       98.39       97.67      3.52 o 
  -7  -4   1      374.32      357.75     11.77 o 
  -6  -4   1       52.47       50.68      1.31 o 
  -5  -4   1       15.56        8.65      0.37 o 
  -4  -4   1      371.59      418.45      8.29 o 
  -3  -4   1      299.85      321.87      7.35 o 
  -2  -4   1       87.52      111.02      2.12 o 
  -1  -4   1        6.69       12.49      0.31 o 
   0  -4   1      104.64       98.55      1.90 o 
   1  -4   1      301.87      346.39      6.48 o 
   2  -4   1        1.38        2.76      0.17 o 
   3  -4   1        4.28        4.65      0.27 o 
   4  -4   1        7.17        5.82      0.27 o 
   5  -4   1       10.11       10.36      0.47 o 
   6  -4   1       53.89       50.82      1.14 o 
   7  -4   1      285.07      278.67      5.36 o 
  -8  -3   1      117.47      115.93      4.11 o 
  -7  -3   1        0.04        0.11      0.18 o 
  -6  -3   1      828.08      839.98     19.16 o 
  -5  -3   1      148.13      151.63      3.56 o 
  -4  -3   1      306.18      301.18      6.92 o 
  -3  -3   1      120.81      150.59      2.45 o 
  -2  -3   1      905.44      861.55     15.96 o 
  -1  -3   1       83.17       70.21      1.35 o 
   0  -3   1      418.91      402.93      7.50 o 
   1  -3   1      100.60      101.83      1.95 o 
   2  -3   1     1873.75     2018.88     37.37 o 
   3  -3   1      373.78      348.20      9.86 o 
   4  -3   1      611.44      652.92     12.18 o 
   5  -3   1      327.48      332.72      6.50 o 
   6  -3   1       11.80       10.33      0.88 o 
   7  -3   1      264.65      267.56      5.14 o 
  -8  -2   1       19.33       20.63      1.11 o 
  -7  -2   1      131.53      129.28      3.12 o 
  -6  -2   1       24.70       24.42      0.73 o 
  -5  -2   1       85.50       78.18      1.91 o 
  -4  -2   1        0.01        0.27      0.06 o 
  -3  -2   1       61.79       73.29      2.87 o 
  -2  -2   1       83.78       72.81      1.19 o 
  -1  -2   1     3012.86     2999.46     96.05 o 
   1  -2   1     1985.93     1936.91     70.23 o 
   2  -2   1      305.03      345.89      6.45 o 
   3  -2   1        1.08        1.73      0.16 o 
   4  -2   1      171.85      165.85      4.14 o 
   5  -2   1      111.26      117.76      2.83 o 
   6  -2   1      315.35      328.16      7.61 o 
   7  -2   1      380.31      397.47     13.06 o 
   8  -2   1       32.31       34.28      1.57 o 
  -7  -1   1       64.74       63.45      2.54 o 
  -6  -1   1     1120.57     1183.18     46.63 o 
  -5  -1   1      466.02      444.77      8.31 o 
  -4  -1   1     2050.31     2052.42     41.67 o 
  -3  -1   1      153.84      140.29      4.70 o 
  -2  -1   1      131.67      127.69      2.07 o 
   2  -1   1     1277.86     1295.82     38.30 o 
   3  -1   1       71.38       68.81      1.34 o 
   4  -1   1      113.90      118.97      3.40 o 
   5  -1   1      186.25      175.95      3.36 o 
   6  -1   1        0.76        0.52      0.31 o 
   7  -1   1       33.80       34.35      1.00 o 
   8  -1   1       45.26       44.07      1.84 o 
  -8   0   1       18.69       20.04      1.09 o 
  -7   0   1        3.70        3.59      0.30 o 
  -6   0   1       57.15       54.87      1.43 o 
  -5   0   1        1.85        1.99      0.17 o 
  -4   0   1      904.50      915.68     23.98 o 
  -3   0   1     1051.27     1124.34     20.82 o 
  -2   0   1     3023.50     2651.43    129.37 o 
   2   0   1     1383.99     1285.24     52.59 o 
   3   0   1       37.52       58.67      1.16 o 
   4   0   1     1114.95     1055.03     30.15 o 
   5   0   1      657.33      693.52     13.51 o 
   6   0   1      683.41      707.45     13.18 o 
   7   0   1       48.38       48.04      1.91 o 
  -8   1   1       38.14       38.20      1.66 o 
  -7   1   1       54.77       51.82      1.97 o 
  -6   1   1       17.05       17.27      0.48 o 
  -5   1   1       57.26       53.90      1.12 o 
  -4   1   1       17.48       18.55      0.46 o 
  -3   1   1      218.27      235.72      4.42 o 
  -2   1   1       17.22       15.17      0.88 o 
   2   1   1     3877.92     3678.29    291.70 o 
   3   1   1      276.05      300.93      5.60 o 
   4   1   1        0.13        0.14      0.09 o 
   5   1   1      128.72      138.28      2.64 o 
   6   1   1      414.45      413.86     18.94 o 
   7   1   1       19.93       18.84      0.96 o 
   8   1   1      353.31      394.97     13.04 o 
  -7   2   1       66.82       64.93      1.72 o 
  -6   2   1       45.34       46.37      1.03 o 
  -5   2   1       26.58       29.26      0.69 o 
  -4   2   1      535.80      541.50     12.98 o 
  -3   2   1     1082.85     1070.07     30.13 o 
  -2   2   1     2837.60     2504.32    132.53 o 
  -1   2   1       27.03       22.38      0.60 o 
   2   2   1      545.53      549.72     10.19 o 
   3   2   1      615.51      572.16     16.89 o 
   4   2   1       76.04       77.80      1.50 o 
   5   2   1      204.67      207.04      3.90 o 
   6   2   1      156.41      150.54      3.55 o 
   7   2   1      116.71      113.92      3.97 o 
   8   2   1       86.31       78.46      2.92 o 
   9   2   1        1.67        2.73      0.59 o 
  -7   3   1      156.79      151.66      3.69 o 
  -6   3   1      351.00      366.90      6.95 o 
  -5   3   1       43.71       44.31      1.20 o 
  -4   3   1       47.71       46.29      0.99 o 
  -3   3   1      190.56      193.72      3.68 o 
  -2   3   1     2165.62     2280.20     95.46 o 
  -1   3   1      160.40      152.57      2.88 o 
   0   3   1     6444.51     6786.73    125.41 o 
   1   3   1     1837.70     2006.35     37.10 o 
   2   3   1      657.72      620.80     11.51 o 
   3   3   1      157.59      171.71      3.22 o 
   4   3   1      783.50      775.83     14.39 o 
   5   3   1       44.41       45.89      0.93 o 
   6   3   1      319.98      324.97      7.49 o 
   7   3   1      384.61      391.83     12.85 o 
   8   3   1      452.81      478.62     15.71 o 
   9   3   1      104.64      114.48      4.12 o 
  -6   4   1        2.56        2.23      0.63 o 
  -5   4   1      948.17      954.66     21.80 o 
  -4   4   1      340.13      338.37      6.38 o 
  -3   4   1      339.04      335.34      6.31 o 
  -2   4   1        2.76        1.41      0.35 o 
  -1   4   1      303.03      304.56      5.70 o 
   0   4   1       19.38       16.17      0.38 o 
   1   4   1      198.42      217.30      5.00 o 
   2   4   1       41.68       50.91      1.00 o 
   3   4   1       69.26       78.30      1.86 o 
   4   4   1      145.34      157.36      3.46 o 
   5   4   1      125.33      129.84      3.83 o 
   6   4   1       76.18       76.27      1.86 o 
   7   4   1        5.64        5.45      0.48 o 
   9   4   1        0.63        0.35      0.44 o 
  -6   5   1       91.73       88.03      2.80 o 
  -5   5   1       26.23       26.17      0.85 o 
  -4   5   1      485.04      490.80      9.25 o 
  -3   5   1       11.53        8.90      0.41 o 
  -2   5   1      467.97      476.32     13.28 o 
  -1   5   1      173.15      171.64      3.27 o 
   0   5   1     1122.97     1149.14     26.10 o 
   1   5   1      245.98      280.21      5.26 o 
   2   5   1     1207.15     1240.27     22.99 o 
   3   5   1       92.49       96.52      1.86 o 
   4   5   1      224.48      214.41      4.04 o 
   5   5   1      187.18      176.95      5.30 o 
   6   5   1       30.39       31.21      2.79 o 
   7   5   1       42.61       37.73      1.56 o 
   8   5   1        0.37        0.22      0.33 o 
  -5   6   1        8.47        8.65      0.48 o 
  -4   6   1       23.16       20.18      0.73 o 
  -3   6   1       95.64       86.12      2.18 o 
  -2   6   1      435.05      408.85      9.44 o 
  -1   6   1       10.10        3.34      0.29 o 
   0   6   1      282.34      265.50      5.01 o 
   1   6   1       23.27       17.77      0.57 o 
   2   6   1      635.77      624.30     11.62 o 
   3   6   1       99.55       93.92      1.83 o 
   4   6   1      326.49      325.51      7.47 o 
   5   6   1        6.87        6.30      0.30 o 
   6   6   1      978.93      980.87     31.65 o 
   7   6   1       27.90       27.64      1.22 o 
   8   6   1      169.52      173.31      5.93 o 
  -4   7   1       77.81       82.54      2.18 o 
  -3   7   1      105.04      115.56      3.65 o 
  -2   7   1       26.52       34.03      1.02 o 
  -1   7   1       28.38       39.10      1.11 o 
   0   7   1       45.04       52.07      1.44 o 
   1   7   1      646.79      617.06     11.52 o 
   2   7   1        0.38        0.27      0.11 o 
   3   7   1       43.10       39.99      0.86 o 
   4   7   1      402.29      413.24      7.75 o 
   5   7   1        0.27        0.20      0.10 o 
   6   7   1       90.19       88.02      3.11 o 
   7   7   1      386.91      385.39     12.67 o 
   8   7   1       19.67       17.22      0.96 o 
  -3   8   1        1.91        1.91      0.55 o 
  -2   8   1      501.10      492.58     11.41 o 
  -1   8   1       14.05       13.38      0.59 o 
   0   8   1      672.88      685.10     15.71 o 
   1   8   1        4.18        5.79      0.35 o 
   2   8   1      668.81      738.71     16.90 o 
   3   8   1      233.80      244.22      5.70 o 
   4   8   1     1716.10     1778.04     52.76 o 
   5   8   1      591.20      640.88     20.76 o 
   6   8   1      153.59      148.31      5.07 o 
  -2   9   1       13.77       18.78      0.75 o 
  -1   9   1       62.52       50.04      1.43 o 
   0   9   1        4.97        6.22      0.41 o 
   1   9   1       11.50        9.29      0.55 o 
   2   9   1      191.11      195.13      6.55 o 
   3   9   1        0.12        0.49      0.47 o 
   4   9   1      410.57      454.56     14.86 o 
   5   9   1      416.94      443.06     14.47 o 
   0  10   1      618.10      616.53     14.24 o 
   1  10   1      180.31      184.52      4.46 o 
   2  10   1      235.88      247.50      5.86 o 
   3  10   1      321.69      365.53     12.08 o 
   4  10   1        4.06        4.91      0.50 o 
  -4 -10   2       53.38       52.27      2.10 o 
  -3 -10   2      335.56      360.78     11.95 o 
  -1 -10   2       58.62       56.94      1.58 o 
   0 -10   2        7.59        8.11      0.50 o 
  -6  -9   2      119.99      122.53      3.04 o 
  -5  -9   2      308.39      312.14      7.37 o 
  -4  -9   2      170.15      167.18      5.50 o 
  -3  -9   2      752.25      743.38     32.86 o 
  -2  -9   2       14.66       12.03      0.66 o 
  -1  -9   2      930.18      956.42     21.87 o 
   0  -9   2       60.47       61.59      1.66 o 
   1  -9   2      285.33      270.14      7.40 o 
   2  -9   2       67.26       68.33      1.86 o 
  -7  -8   2       31.39       28.31      1.35 o 
  -6  -8   2       43.39       38.59      1.28 o 
  -5  -8   2        0.25       -0.32      0.32 o 
  -4  -8   2        3.90        3.80      0.46 o 
  -3  -8   2      346.00      345.82     11.35 o 
  -2  -8   2      106.16      105.98      2.11 o 
  -1  -8   2      151.90      145.63      2.85 o 
   0  -8   2      705.60      695.09     13.00 o 
   1  -8   2        0.01        0.58      0.22 o 
   2  -8   2       33.26       37.94      1.15 o 
   3  -8   2      104.47      100.36      2.56 o 
  -6  -7   2        0.13        0.55      0.33 o 
  -5  -7   2      882.64      906.10     20.69 o 
  -4  -7   2       72.00       72.86      1.84 o 
  -3  -7   2      600.93      619.93     12.00 o 
  -2  -7   2       65.05       65.63      1.34 o 
  -1  -7   2       42.96       37.40      0.84 o 
   0  -7   2        0.97        0.51      0.18 o 
   1  -7   2       43.03       42.92      0.95 o 
   2  -7   2        5.06        5.29      0.27 o 
   3  -7   2      142.11      127.24      3.14 o 
   4  -7   2       43.35       37.25      1.14 o 
  -8  -6   2      353.30      356.90     11.81 o 
  -7  -6   2       43.90       41.09      1.67 o 
  -6  -6   2      182.22      177.08      5.68 o 
  -5  -6   2       67.60       59.79      2.36 o 
  -4  -6   2       88.82       83.58      2.06 o 
  -3  -6   2     2222.46     2241.22     41.50 o 
  -2  -6   2      814.77      827.66     15.39 o 
  -1  -6   2     1118.89     1145.94     21.27 o 
   0  -6   2        0.10        0.10      0.17 o 
   1  -6   2      670.27      659.21     12.30 o 
   2  -6   2      308.10      293.67      5.57 o 
   3  -6   2      823.40      805.36     15.04 o 
   4  -6   2       35.93       32.39      0.81 o 
   5  -6   2      375.96      349.99     11.57 o 
  -8  -5   2        2.08        2.37      0.44 o 
  -7  -5   2       67.61       61.99      1.62 o 
  -6  -5   2      103.86      105.24      2.56 o 
  -5  -5   2        8.14        7.77      0.49 o 
  -4  -5   2      100.64       93.45      2.26 o 
  -3  -5   2        0.01        0.27      0.16 o 
  -2  -5   2      217.84      216.91      4.10 o 
  -1  -5   2        3.48        2.44      0.15 o 
   0  -5   2        0.94        1.00      0.13 o 
   1  -5   2       34.74       29.32      0.68 o 
   2  -5   2      142.59      137.67      2.67 o 
   3  -5   2       34.91       29.70      0.71 o 
   4  -5   2      332.40      336.90      7.83 o 
   5  -5   2       20.89       19.05      0.56 o 
   6  -5   2      314.40      307.41      6.09 o 
  -8  -4   2       30.79       28.36      1.34 o 
  -7  -4   2       48.37       48.24      1.30 o 
  -6  -4   2       97.35       91.63      5.01 o 
  -5  -4   2      312.64      288.92      9.47 o 
  -4  -4   2      937.02     1024.54     40.53 o 
  -3  -4   2     2873.12     2921.55     64.21 o 
  -2  -4   2      391.17      465.25      8.66 o 
  -1  -4   2     1593.66     1643.82     30.43 o 
   0  -4   2        2.13        2.24      0.14 o 
   1  -4   2     1066.22     1102.63     20.45 o 
   2  -4   2       28.58       43.97      0.93 o 
   3  -4   2       50.05       40.60      0.89 o 
   4  -4   2        8.64        9.43      0.35 o 
   5  -4   2        9.01        8.75      0.34 o 
   6  -4   2        3.39        3.50      0.37 o 
   7  -4   2        8.82        6.74      0.46 o 
  -8  -3   2       54.98       57.51      2.28 o 
  -7  -3   2       53.37       46.34      1.26 o 
  -6  -3   2       82.40       76.57      2.25 o 
  -5  -3   2        4.89        4.83      0.27 o 
  -4  -3   2     1751.44     1809.78     41.05 o 
  -3  -3   2      322.58      375.51      8.59 o 
  -2  -3   2     1152.77     1207.64     37.16 o 
  -1  -3   2      892.69      943.51     33.40 o 
   0  -3   2      645.12      694.36     12.88 o 
   1  -3   2     1240.16     1279.46     23.70 o 
   2  -3   2       13.59       32.10      1.00 o 
   3  -3   2     4149.66     4270.43    240.16 o 
   4  -3   2      326.86      313.78      5.92 o 
   5  -3   2      346.87      358.48      6.76 o 
   6  -3   2       94.79       89.93      2.24 o 
   7  -3   2      185.61      192.29      4.60 o 
  -8  -2   2        0.09       -0.11      0.36 o 
  -7  -2   2      286.37      280.21      6.55 o 
  -6  -2   2      108.29      102.27      2.49 o 
  -5  -2   2      125.96      111.41      2.66 o 
  -4  -2   2      393.23      400.63      9.17 o 
  -3  -2   2      104.97      115.79      2.71 o 
  -2  -2   2     1103.11     1099.58     24.94 o 
  -1  -2   2      723.94      730.35     13.53 o 
   0  -2   2      135.24      139.45      3.60 o 
   1  -2   2      138.37      162.89      3.06 o 
   2  -2   2      198.91      225.28      4.23 o 
   3  -2   2      518.06      583.82     10.86 o 
   4  -2   2      360.03      391.96      7.34 o 
   5  -2   2        4.84        6.22      0.26 o 
   6  -2   2      123.42      117.09      2.84 o 
   7  -2   2      131.21      123.12      3.01 o 
   8  -2   2      130.38      134.76      4.74 o 
  -8  -1   2       89.45       96.61      3.50 o 
  -7  -1   2      133.58      130.63      3.17 o 
  -6  -1   2       24.12       20.59      0.75 o 
  -5  -1   2      396.33      390.03      8.97 o 
  -4  -1   2       18.25       27.83      0.64 o 
  -3  -1   2      426.08      391.05      7.90 o 
  -2  -1   2       23.47       24.33      0.65 o 
   2  -1   2      109.05      102.19      2.09 o 
   3  -1   2      928.74      927.86     30.15 o 
   4  -1   2       27.71       29.17      1.87 o 
   5  -1   2      128.34      128.76      2.49 o 
   6  -1   2        4.60        3.46      0.32 o 
   7  -1   2       21.98       19.39      0.67 o 
  -8   0   2       19.85       20.38      1.10 o 
  -7   0   2        0.70        1.07      0.31 o 
  -6   0   2        0.21       -0.08      0.22 o 
  -5   0   2        6.39        8.07      0.28 o 
  -4   0   2      891.06      947.68     17.59 o 
  -3   0   2      167.35      203.54      3.82 o 
  -2   0   2      479.06      466.38      9.52 o 
   3   0   2       38.27       51.04      1.00 o 
   4   0   2      616.14      630.45     11.72 o 
   5   0   2      124.24      108.99      2.11 o 
   6   0   2      353.77      361.45     10.24 o 
   7   0   2      484.48      513.23     16.75 o 
   8   0   2      515.81      559.49     18.30 o 
  -8   1   2       15.94       17.14      1.00 o 
  -7   1   2      284.06      289.36      7.17 o 
  -6   1   2       28.07       26.13      0.81 o 
  -5   1   2       72.35       63.84      1.31 o 
  -4   1   2      801.38      895.64     16.63 o 
  -3   1   2     1045.78     1023.20     20.93 o 
  -2   1   2      122.03      115.95      2.19 o 
  -1   1   2       74.69       67.62      1.29 o 
   3   1   2      553.83      574.67     10.66 o 
   4   1   2        3.35        4.83      0.21 o 
   5   1   2       12.52       11.26      0.40 o 
   6   1   2        9.66        8.33      0.35 o 
   7   1   2       31.71       32.97      1.39 o 
   8   1   2       11.43       12.77      0.84 o 
  -7   2   2       34.73       33.18      1.02 o 
  -6   2   2     1006.28     1043.83     19.44 o 
  -5   2   2      315.11      321.46      6.07 o 
  -4   2   2     1120.85     1148.69     21.32 o 
  -3   2   2      130.72      142.31      3.44 o 
  -2   2   2       41.65       38.31      0.78 o 
  -1   2   2      603.48      621.80     11.53 o 
   0   2   2       20.72       17.16      0.31 o 
   1   2   2     1826.82     1837.84     48.39 o 
   2   2   2      258.84      262.96      5.67 o 
   3   2   2     1573.25     1543.94     34.99 o 
   4   2   2       70.53       64.90      1.26 o 
   5   2   2      558.65      570.11     10.61 o 
   6   2   2       44.53       48.91      1.98 o 
   7   2   2       41.21       43.70      1.73 o 
   8   2   2      129.49      124.15      4.38 o 
   9   2   2       24.38       26.12      1.36 o 
  -7   3   2        6.65        5.16      0.34 o 
  -6   3   2      119.86      116.79      2.34 o 
  -5   3   2      896.06      931.88     30.09 o 
  -4   3   2        0.43        0.26      0.24 o 
  -3   3   2      383.60      348.54      8.67 o 
  -2   3   2        5.62        5.80      0.27 o 
  -1   3   2       13.28       21.82      0.71 o 
   0   3   2      153.10      157.18      2.95 o 
   1   3   2     1805.99     2037.88     37.67 o 
   2   3   2       86.86       70.60      1.35 o 
   3   3   2      273.13      295.23      5.50 o 
   4   3   2      395.70      404.90      9.22 o 
   5   3   2      282.20      281.83      5.28 o 
   6   3   2      369.15      353.47     11.55 o 
   7   3   2      193.36      201.86      6.78 o 
   8   3   2      316.32      340.24     11.28 o 
   9   3   2       49.67       54.21      2.22 o 
  -6   4   2       55.46       51.57      1.75 o 
  -5   4   2     1843.12     1896.70     35.20 o 
  -4   4   2      242.04      237.59      4.53 o 
  -3   4   2      595.13      595.66     11.55 o 
  -2   4   2        0.17        0.96      0.22 o 
  -1   4   2      506.62      558.14     10.39 o 
   0   4   2       15.04       30.62      0.64 o 
   1   4   2     4011.80     4634.70     85.65 o 
   2   4   2      135.36      185.93      3.49 o 
   3   4   2      151.38      150.76      2.85 o 
   4   4   2      127.46      137.28      2.61 o 
   5   4   2      133.82      131.77      2.51 o 
   6   4   2       46.89       45.73      1.72 o 
   7   4   2       91.22       87.58      3.12 o 
   8   4   2      119.70      124.48      4.37 o 
   9   4   2        0.82        0.52      0.46 o 
  -6   5   2      128.01      126.69      3.15 o 
  -5   5   2       84.56       85.25      2.18 o 
  -4   5   2       52.84       50.00      2.55 o 
  -3   5   2      136.72      127.94      2.50 o 
  -2   5   2      597.23      631.31     11.77 o 
  -1   5   2       16.28       16.78      0.43 o 
   0   5   2      142.20      161.52      3.75 o 
   1   5   2       14.24        5.09      0.18 o 
   2   5   2       58.13       39.02      0.80 o 
   3   5   2      406.07      431.99      8.05 o 
   4   5   2       63.03       63.24      1.25 o 
   5   5   2      572.32      545.71     25.76 o 
   6   5   2      448.29      457.01     14.88 o 
   7   5   2      815.98      809.09     26.20 o 
   8   5   2      267.13      273.56      9.12 o 
  -5   6   2      188.80      185.14      4.48 o 
  -4   6   2        1.55        0.46      0.26 o 
  -3   6   2        2.83        2.85      0.35 o 
  -2   6   2       34.80       25.76      0.80 o 
  -1   6   2       78.37       72.50      1.83 o 
   0   6   2       27.21       34.53      0.75 o 
   1   6   2      104.19      100.45      1.96 o 
   2   6   2       53.52       56.24      1.14 o 
   3   6   2       49.17       51.28      1.05 o 
   4   6   2      245.78      252.86      5.83 o 
   5   6   2        0.80        0.16      0.29 o 
   6   6   2      481.04      457.41     14.90 o 
   7   6   2       26.24       27.02      1.19 o 
   8   6   2      164.37      159.89      5.50 o 
  -4   7   2      113.89      118.07      2.97 o 
  -3   7   2      296.60      294.22      6.93 o 
  -2   7   2      270.42      252.17      5.94 o 
  -1   7   2      732.42      685.51     15.71 o 
   0   7   2        7.52       14.99      0.58 o 
   1   7   2      633.39      583.67     13.37 o 
   2   7   2       43.70       39.77      0.99 o 
   3   7   2      209.43      199.61      3.80 o 
   4   7   2        1.60        1.42      0.13 o 
   5   7   2      259.30      271.07      8.88 o 
   6   7   2      518.93      522.71     17.00 o 
   7   7   2      730.84      695.60     22.58 o 
   8   7   2        7.34        5.46      0.56 o 
  -3   8   2        0.73        0.79      0.76 o 
  -2   8   2      166.52      162.99      3.97 o 
  -1   8   2        0.71        0.10      0.33 o 
   0   8   2      694.40      673.91     15.47 o 
   1   8   2      290.99      245.04      5.75 o 
   2   8   2      144.37      159.90      3.81 o 
   3   8   2       86.74       85.36      2.97 o 
   4   8   2        2.92        2.67      0.22 o 
   5   8   2       56.73       57.92      2.11 o 
   6   8   2       68.32       64.32      2.37 o 
   7   8   2       37.97       34.18      1.47 o 
  -2   9   2        3.74        2.44      0.37 o 
  -1   9   2       27.57       28.10      1.50 o 
   0   9   2        2.02        2.54      0.26 o 
   1   9   2       32.26       26.83      0.86 o 
   2   9   2        4.60        2.90      0.27 o 
   3   9   2       13.00       10.47      0.46 o 
   4   9   2       13.26       12.03      0.71 o 
   0  10   2      256.20      277.18      6.58 o 
   1  10   2      377.44      395.28      9.22 o 
   2  10   2       20.00       19.95      0.72 o 
   3  10   2      236.60      239.48      8.68 o 
   4  10   2       29.21       27.36      1.25 o 
  -4 -10   3       72.70       76.93      2.88 o 
  -3 -10   3      214.66      226.16      7.65 o 
  -2 -10   3        1.16        0.09      0.11 o 
  -1 -10   3        7.37        6.10      0.41 o 
   0 -10   3       15.10       13.12      0.62 o 
  -6  -9   3      280.23      270.66      9.01 o 
  -5  -9   3      182.80      176.02      4.25 o 
  -4  -9   3      188.82      182.84      7.99 o 
  -3  -9   3       93.61       96.71      2.49 o 
  -2  -9   3       24.89       26.68      0.69 o 
  -1  -9   3      767.89      796.32     18.24 o 
   0  -9   3       76.96       77.05      2.01 o 
   1  -9   3      602.05      631.65     14.56 o 
   2  -9   3       73.69       75.55      2.02 o 
  -7  -8   3       34.10       29.36      1.42 o 
  -6  -8   3       10.08       10.98      0.51 o 
  -5  -8   3       39.69       39.90      1.15 o 
  -4  -8   3       17.72       16.85      0.63 o 
  -3  -8   3        0.48        0.66      0.23 o 
  -2  -8   3       41.74       40.21      1.00 o 
  -1  -8   3        2.36        2.47      0.22 o 
   0  -8   3        3.36        2.80      0.21 o 
   1  -8   3       71.31       64.71      1.72 o 
   2  -8   3       63.19       63.35      1.71 o 
   3  -8   3       84.24       81.20      2.13 o 
  -6  -7   3       37.91       36.99      1.19 o 
  -5  -7   3      458.46      454.88     10.50 o 
  -4  -7   3        1.11        1.61      0.52 o 
  -3  -7   3      787.41      809.94     18.50 o 
  -2  -7   3        0.09        0.09      0.19 o 
  -1  -7   3      873.68      890.02     16.57 o 
   0  -7   3      519.22      508.43     16.50 o 
   1  -7   3      230.66      229.71      5.40 o 
   2  -7   3        5.26        5.41      0.28 o 
   3  -7   3        0.88        0.95      0.18 o 
   4  -7   3      128.56      129.17      3.22 o 
  -8  -6   3        0.08       -0.09      0.40 o 
  -7  -6   3       42.69       38.16      1.10 o 
  -6  -6   3      124.06      111.53      3.10 o 
  -5  -6   3      268.64      255.93      5.98 o 
  -4  -6   3       92.61       88.08      2.17 o 
  -3  -6   3     1801.55     1814.04     33.61 o 
  -2  -6   3     1342.08     1386.39     25.72 o 
  -1  -6   3       20.26       23.65      0.71 o 
   0  -6   3     2263.53     2205.99     40.87 o 
   1  -6   3      367.73      358.75      6.76 o 
   2  -6   3      193.41      199.88      4.71 o 
   3  -6   3      435.31      446.98     10.33 o 
   4  -6   3        0.03        1.03      0.22 o 
   5  -6   3       83.92       87.94      1.85 o 
  -8  -5   3      986.47      977.27     31.66 o 
  -7  -5   3      345.08      332.23     11.50 o 
  -6  -5   3      140.54      128.87      3.11 o 
  -5  -5   3      207.12      194.22      4.56 o 
  -4  -5   3      100.83      101.26      2.44 o 
  -3  -5   3        7.73        5.97      0.22 o 
  -2  -5   3      156.37      146.54      2.80 o 
  -1  -5   3      201.21      197.42      3.74 o 
   1  -5   3        9.07        8.04      0.28 o 
   2  -5   3        1.17        2.28      0.20 o 
   3  -5   3       12.02       11.82      0.37 o 
   4  -5   3       30.73       32.14      0.78 o 
   5  -5   3       95.61       91.59      1.89 o 
   6  -5   3       23.63       19.35      0.60 o 
  -8  -4   3      621.09      635.47     20.73 o 
  -7  -4   3      502.10      516.09     11.89 o 
  -6  -4   3       48.52       43.80      1.89 o 
  -5  -4   3     1193.39     1180.89     26.87 o 
  -4  -4   3       27.65       29.00      0.82 o 
  -3  -4   3      445.21      392.06      8.94 o 
  -2  -4   3        3.63        6.29      0.34 o 
  -1  -4   3     2061.69     2107.37     39.00 o 
   0  -4   3       54.28       40.65      0.84 o 
   1  -4   3      489.66      525.09     11.99 o 
   2  -4   3      207.35      203.52      3.87 o 
   3  -4   3      257.28      247.44      4.70 o 
   4  -4   3       30.98       26.30      0.65 o 
   5  -4   3        3.65        3.26      0.23 o 
   6  -4   3       31.39       32.01      0.80 o 
   7  -4   3        1.03        1.39      0.28 o 
  -8  -3   3       20.05       20.90      1.11 o 
  -7  -3   3       23.78       22.99      0.76 o 
  -6  -3   3        0.27        0.29      0.22 o 
  -5  -3   3       30.29       31.76      0.89 o 
  -4  -3   3      366.38      357.21     11.32 o 
  -3  -3   3      376.65      377.98      8.66 o 
  -2  -3   3       34.56       44.14      1.10 o 
  -1  -3   3      311.99      287.02      5.36 o 
   0  -3   3      275.36      245.57      5.66 o 
   1  -3   3      418.43      407.61      7.60 o 
   2  -3   3      241.68      220.44      4.16 o 
   3  -3   3      157.58      149.55      2.87 o 
   4  -3   3      109.38      114.11      2.23 o 
   5  -3   3      433.88      418.11     13.37 o 
   6  -3   3       15.19       16.06      0.51 o 
   7  -3   3      253.51      266.87      6.29 o 
  -7  -2   3      282.94      282.89     17.63 o 
  -6  -2   3      213.70      199.49      4.70 o 
  -5  -2   3      498.14      473.42     20.68 o 
  -4  -2   3      468.76      461.43     10.56 o 
  -3  -2   3     1714.45     1625.57     36.87 o 
  -2  -2   3       78.96       72.18      1.19 o 
  -1  -2   3     1521.25     1507.12     34.17 o 
   0  -2   3      160.63      148.53      2.91 o 
   1  -2   3      187.31      166.81      3.14 o 
   2  -2   3        6.27        8.46      0.33 o 
   3  -2   3        7.18        5.57      0.24 o 
   4  -2   3      807.65      881.58     16.38 o 
   5  -2   3        9.70       11.67      0.37 o 
   6  -2   3       16.84       18.01      0.83 o 
   7  -2   3       16.30       14.51      1.22 o 
   8  -2   3       19.79       16.90      1.02 o 
  -8  -1   3        8.92        8.83      0.47 o 
  -7  -1   3       47.27       45.92      1.28 o 
  -6  -1   3      166.46      161.09      4.26 o 
  -5  -1   3      190.02      181.32      4.26 o 
  -4  -1   3      260.67      275.43      5.17 o 
  -3  -1   3     1679.64     1652.64     45.55 o 
  -2  -1   3      526.44      567.38     18.81 o 
   1  -1   3     7198.67     5962.37    190.87 o 
   2  -1   3       11.12       10.68      0.27 o 
   3  -1   3      557.61      557.71     10.37 o 
   4  -1   3       93.27       92.70      1.81 o 
   5  -1   3      151.76      151.45      4.42 o 
   6  -1   3      105.73      104.87      4.03 o 
   7  -1   3      140.43      145.26      4.99 o 
  -8   0   3       68.12       66.37      2.04 o 
  -7   0   3        6.01        5.82      0.65 o 
  -6   0   3      127.61      129.97      3.14 o 
  -5   0   3       17.11       21.28      0.52 o 
  -4   0   3     1093.68     1195.74     22.17 o 
  -3   0   3      110.72      109.83      2.62 o 
  -2   0   3      328.30      336.84      6.27 o 
  -1   0   3      390.70      367.52      6.83 o 
   2   0   3        9.94        5.19      0.15 o 
   3   0   3     1569.85     1684.08     31.16 o 
   4   0   3     2279.23     2304.32     42.63 o 
   5   0   3       19.61       16.09      0.57 o 
   6   0   3      219.45      216.02      4.11 o 
   7   0   3       89.60       91.77      2.28 o 
   8   0   3       67.82       68.60      2.62 o 
  -8   1   3        4.49        3.77      0.37 o 
  -7   1   3      356.56      371.62     12.25 o 
  -6   1   3       76.80       78.74      1.99 o 
  -5   1   3      337.64      332.89      6.27 o 
  -4   1   3      452.71      462.71      8.64 o 
  -3   1   3      655.69      618.66     11.50 o 
  -2   1   3     1988.40     1920.15     56.21 o 
  -1   1   3     6436.99     5876.39    443.09 o 
   2   1   3      387.51      416.05      9.47 o 
   3   1   3      433.90      466.74      7.50 o 
   4   1   3      162.13      185.20      3.49 o 
   5   1   3       85.41       96.10      3.03 o 
   6   1   3      119.97      117.62      4.04 o 
   7   1   3       86.94       89.85      3.21 o 
   8   1   3        6.13        7.52      0.76 o 
  -7   2   3       21.94       20.01      1.87 o 
  -6   2   3       39.85       39.59      1.50 o 
  -5   2   3       63.32       58.28      1.22 o 
  -4   2   3       49.53       52.15      1.08 o 
  -3   2   3      323.80      318.75      7.01 o 
  -2   2   3       13.50       12.96      0.33 o 
  -1   2   3     2410.92     2370.73     43.84 o 
   0   2   3     1078.23     1044.49     28.28 o 
   1   2   3      740.53      807.42     12.94 o 
   2   2   3        0.27        0.23      0.15 o 
   3   2   3      357.00      338.76      5.45 o 
   4   2   3      293.31      322.94      6.02 o 
   5   2   3      197.56      176.12      3.33 o 
   6   2   3        1.96        2.33      0.59 o 
   7   2   3      281.23      307.23     10.15 o 
   8   2   3      273.25      288.78      9.64 o 
   9   2   3       95.75       98.94      3.64 o 
  -7   3   3       50.95       47.62      1.98 o 
  -6   3   3       21.92       20.03      0.57 o 
  -5   3   3      834.96      874.12     16.29 o 
  -4   3   3       98.99       99.26      1.96 o 
  -3   3   3      238.48      240.91      4.56 o 
  -2   3   3      220.44      218.76      4.12 o 
  -1   3   3      129.58      129.98      2.47 o 
   0   3   3       64.96       55.49      1.76 o 
   1   3   3      595.24      659.64     12.23 o 
   2   3   3      427.03      472.08     10.73 o 
   3   3   3      375.93      399.10      7.42 o 
   4   3   3        3.05        1.66      0.17 o 
   5   3   3        0.81        1.43      0.13 o 
   6   3   3      171.99      160.89      5.40 o 
   7   3   3        9.85        8.48      0.63 o 
   8   3   3      199.51      204.35      6.93 o 
   9   3   3       86.72       92.71      3.44 o 
  -6   4   3        5.57        4.76      0.62 o 
  -5   4   3      147.54      147.06      3.56 o 
  -4   4   3      475.15      497.93      9.34 o 
  -3   4   3      842.48      856.98     15.94 o 
  -2   4   3        2.73        1.77      0.13 o 
  -1   4   3     1359.29     1392.58     25.80 o 
   0   4   3     2037.53     2253.01     44.71 o 
   1   4   3     1940.30     2063.50     38.17 o 
   2   4   3     1159.15     1247.29     23.10 o 
   3   4   3      817.36      916.75     16.99 o 
   4   4   3       51.07       38.44      0.79 o 
   5   4   3      132.52      128.21      2.45 o 
   6   4   3       12.81       13.00      0.69 o 
   7   4   3       10.75       10.52      0.70 o 
   8   4   3       11.29       11.92      0.76 o 
   9   4   3       65.60       63.43      2.51 o 
  -6   5   3       17.05       15.03      0.65 o 
  -5   5   3      181.10      182.96      4.46 o 
  -4   5   3        8.85        8.71      0.44 o 
  -3   5   3       99.87       94.50      2.34 o 
  -2   5   3        6.01        8.10      0.29 o 
  -1   5   3      107.52      105.79      2.06 o 
   0   5   3       32.42       35.16      0.74 o 
   1   5   3      751.22      821.71     15.25 o 
   2   5   3      127.37      139.19      2.65 o 
   3   5   3     1427.83     1547.15     28.66 o 
   4   5   3      165.71      163.03      3.09 o 
   5   5   3      587.81      614.92     11.44 o 
   6   5   3        0.15        0.20      0.42 o 
   7   5   3      312.68      311.10     10.27 o 
   8   5   3       25.36       23.70      1.15 o 
  -5   6   3        5.19        2.97      0.36 o 
  -4   6   3      142.14      138.58      3.40 o 
  -3   6   3      123.78      125.98      3.09 o 
  -2   6   3      344.29      344.39      7.99 o 
  -1   6   3      190.84      192.38      4.54 o 
   0   6   3       17.02       15.47      0.55 o 
   1   6   3       24.96       22.02      0.51 o 
   2   6   3      156.72      161.29      3.07 o 
   3   6   3       93.99      101.95      1.98 o 
   4   6   3        1.68        2.05      0.24 o 
   5   6   3       18.78       20.93      0.62 o 
   6   6   3       35.73       30.21      1.23 o 
   7   6   3       44.04       42.07      1.68 o 
   8   6   3      605.47      579.56     18.92 o 
  -4   7   3      105.15       96.26      2.49 o 
  -3   7   3      110.62      105.07      2.66 o 
  -2   7   3       45.43       37.40      1.11 o 
  -1   7   3      135.13      156.76      3.76 o 
   0   7   3      223.04      193.62      4.58 o 
   1   7   3      186.60      228.40      5.34 o 
   2   7   3      194.23      166.28      3.93 o 
   3   7   3      970.84      980.85     22.33 o 
   4   7   3      133.72      128.43      2.49 o 
   5   7   3      270.84      257.49      8.47 o 
   6   7   3      116.09      109.29      3.77 o 
   7   7   3       49.02       45.34      1.79 o 
   8   7   3      227.20      233.19      7.86 o 
  -3   8   3        9.53        9.00      0.50 o 
  -2   8   3        4.51        5.07      0.65 o 
  -1   8   3       32.50       23.06      0.81 o 
   0   8   3       68.64       57.62      1.56 o 
   1   8   3      212.61      207.92      4.92 o 
   2   8   3       83.44       82.35      2.06 o 
   3   8   3        0.30        0.41      0.23 o 
   4   8   3      240.09      266.96      6.21 o 
   7   8   3      248.57      241.79      8.07 o 
  -1   9   3       71.54       68.04      2.60 o 
   0   9   3      190.28      181.92      4.39 o 
   1   9   3      115.05      106.56      2.66 o 
   2   9   3      122.92      125.32      4.34 o 
   3   9   3       46.26       42.14      1.18 o 
   4   9   3       39.78       42.42      1.67 o 
   1  10   3      468.43      506.39     11.74 o 
   2  10   3      112.55      107.63      2.71 o 
   3  10   3      230.86      244.93      5.79 o 
  -3 -10   4        6.95        5.51      0.82 o 
  -1 -10   4      344.80      343.13      8.03 o 
  -5  -9   4       81.70       82.73      2.16 o 
  -4  -9   4       44.32       45.26      1.31 o 
  -3  -9   4      163.53      169.28      4.08 o 
  -2  -9   4       54.95       52.70      1.45 o 
  -1  -9   4      171.26      159.95      3.84 o 
   0  -9   4      109.34      118.81      2.95 o 
   1  -9   4      366.23      358.69      9.26 o 
   2  -9   4        0.48        1.57      0.53 o 
  -6  -8   4      149.67      145.81      3.56 o 
  -5  -8   4        5.43        6.11      0.38 o 
  -4  -8   4       71.73       72.56      2.65 o 
  -3  -8   4       30.87       31.22      1.07 o 
  -2  -8   4      129.85      127.25      2.52 o 
  -1  -8   4       33.12       32.76      0.78 o 
   0  -8   4        5.01        4.29      0.26 o 
   1  -8   4        0.28        0.76      0.22 o 
   2  -8   4       20.98       16.99      0.52 o 
   3  -8   4        7.27        7.06      0.96 o 
  -7  -7   4      137.90      141.16      3.46 o 
  -6  -7   4      178.56      165.86      4.00 o 
  -5  -7   4       97.87      103.11      2.56 o 
  -4  -7   4        0.37        0.97      0.18 o 
  -3  -7   4      588.41      603.96     13.86 o 
  -2  -7   4        5.57        6.36      0.27 o 
  -1  -7   4      391.95      384.99      7.25 o 
   0  -7   4      420.87      425.89      8.01 o 
   1  -7   4        4.32        3.74      0.29 o 
   2  -7   4      605.89      600.53     11.27 o 
   3  -7   4      184.09      182.25      3.97 o 
   4  -7   4       29.36       32.59      0.91 o 
  -7  -6   4      105.64       96.37      3.40 o 
  -6  -6   4      237.25      228.25      5.39 o 
  -5  -6   4       19.91       16.83      0.60 o 
  -4  -6   4       76.99       76.06      2.02 o 
  -3  -6   4        2.03        2.35      0.15 o 
  -2  -6   4        5.17        4.63      0.29 o 
  -1  -6   4     3884.15     3863.52     93.41 o 
   0  -6   4      127.61      131.74      2.57 o 
   1  -6   4     1215.66     1152.72     44.58 o 
   2  -6   4       67.91       68.93      1.43 o 
   3  -6   4      639.92      641.39     12.02 o 
   4  -6   4       30.33       28.19      0.74 o 
   5  -6   4      786.94      816.47     16.01 o 
  -8  -5   4        6.08        3.63      0.58 o 
  -7  -5   4       14.10       12.12      1.29 o 
  -6  -5   4      425.66      417.12      9.64 o 
  -5  -5   4       83.56       82.50      2.89 o 
  -4  -5   4      191.59      186.50      4.39 o 
  -3  -5   4       20.39       23.58      0.61 o 
  -2  -5   4      333.31      330.10      6.20 o 
  -1  -5   4      107.48       95.72      1.88 o 
   0  -5   4      424.78      427.03      7.99 o 
   1  -5   4       21.36       21.08      0.53 o 
   2  -5   4        2.88        2.49      0.19 o 
   3  -5   4       27.43       26.28      0.64 o 
   4  -5   4       42.01       39.53      0.91 o 
   5  -5   4       14.85       13.77      0.97 o 
   6  -5   4       10.39        8.90      0.40 o 
  -8  -4   4      141.71      135.29      4.75 o 
  -7  -4   4      254.47      256.87      6.04 o 
  -6  -4   4      107.47      103.41      3.07 o 
  -5  -4   4      311.73      303.27      7.03 o 
  -4  -4   4      185.74      195.85      4.58 o 
  -3  -4   4      757.92      744.12     13.82 o 
  -2  -4   4      234.93      262.12      4.92 o 
  -1  -4   4     1508.52     1550.74     28.72 o 
   0  -4   4       38.16       41.90      1.51 o 
   1  -4   4      935.67      971.38     22.09 o 
   2  -4   4      100.53       97.08      1.91 o 
   3  -4   4      616.49      660.51     12.33 o 
   4  -4   4      146.13      138.43      2.71 o 
   5  -4   4      403.11      408.14      7.70 o 
   6  -4   4      188.58      193.81      3.77 o 
   7  -4   4       79.72       76.52      2.03 o 
  -8  -3   4       93.07       89.60      3.27 o 
  -7  -3   4       22.39       21.17      0.71 o 
  -6  -3   4      115.99      111.12      2.71 o 
  -5  -3   4       59.29       56.94      2.52 o 
  -4  -3   4        2.26        3.49      0.45 o 
  -3  -3   4       57.13       54.11      1.35 o 
  -2  -3   4     3801.38     4146.62    215.10 o 
  -1  -3   4     1051.56     1236.98     24.16 o 
   0  -3   4      634.55      679.74     19.29 o 
   1  -3   4       85.56       90.01      1.75 o 
   2  -3   4       31.30       30.80      0.83 o 
   3  -3   4      196.10      194.56      5.27 o 
   4  -3   4      153.49      162.44      4.70 o 
   5  -3   4     1383.50     1459.35     27.10 o 
   6  -3   4       27.33       26.03      0.68 o 
   7  -3   4      392.96      408.37      9.49 o 
  -7  -2   4     1676.15     1695.02     38.57 o 
  -6  -2   4       40.41       34.73      1.02 o 
  -5  -2   4      951.68      937.15     22.62 o 
  -4  -2   4      328.33      312.25      9.37 o 
  -3  -2   4      803.36      780.75     30.26 o 
  -2  -2   4     1502.20     1575.74     38.23 o 
  -1  -2   4     1126.89     1145.69     21.22 o 
   0  -2   4     2004.79     2068.62     66.27 o 
   1  -2   4       68.97       59.40      1.16 o 
   2  -2   4      581.92      593.88     11.04 o 
   3  -2   4       31.78       35.51      0.76 o 
   4  -2   4        2.13        0.73      0.29 o 
   5  -2   4      537.29      581.62     10.87 o 
   6  -2   4       62.44       55.54      1.19 o 
   7  -2   4       13.11       12.06      0.62 o 
   8  -2   4       17.39       13.63      0.93 o 
  -8  -1   4      316.74      320.93     11.28 o 
  -7  -1   4        1.99        1.87      0.20 o 
  -6  -1   4       20.24       17.30      0.62 o 
  -5  -1   4      209.23      213.80      5.00 o 
  -4  -1   4       69.93       69.32      1.38 o 
  -3  -1   4     1197.78     1164.60     31.34 o 
  -2  -1   4      320.50      310.34      5.79 o 
  -1  -1   4     2000.26     1782.21     32.97 o 
   0  -1   4      193.65      191.07      4.70 o 
   1  -1   4      302.43      278.29      5.19 o 
   2  -1   4      121.75      109.07      3.45 o 
   3  -1   4      192.53      150.56      2.85 o 
   4  -1   4      473.08      482.83     10.60 o 
   5  -1   4      776.69      794.98     14.79 o 
   6  -1   4      663.94      646.54     20.97 o 
   7  -1   4      167.20      169.78      5.79 o 
   8  -1   4       59.64       59.10      2.34 o 
  -8   0   4      339.88      370.47     12.25 o 
  -7   0   4        5.43        6.14      0.40 o 
  -6   0   4      181.01      176.68      4.20 o 
  -5   0   4       34.20       32.13      0.72 o 
  -4   0   4        7.21        8.97      0.28 o 
  -3   0   4      101.58      105.78      2.03 o 
  -2   0   4     1070.02     1119.50     32.47 o 
  -1   0   4      729.57      758.27     27.42 o 
   0   0   4      317.15      333.79      6.21 o 
   1   0   4       46.76       56.35      2.87 o 
   2   0   4      131.82      149.18      3.48 o 
   3   0   4     1720.20     1709.53     38.77 o 
   4   0   4      894.84      986.67     18.30 o 
   5   0   4       11.30        9.90      0.30 o 
   6   0   4       11.02       10.71      0.54 o 
   7   0   4      183.00      181.61      5.82 o 
   8   0   4        3.64        3.50      0.55 o 
  -7   1   4      198.64      217.36      5.18 o 
  -6   1   4        0.01        0.27      0.22 o 
  -5   1   4      682.04      672.03     12.68 o 
  -4   1   4        0.08        0.78      0.14 o 
  -3   1   4      350.91      312.73      5.86 o 
  -2   1   4     3052.83     3241.68    108.96 o 
  -1   1   4     1345.38     1210.33     39.48 o 
   0   1   4      701.55      658.59     12.20 o 
   1   1   4     1354.35     1340.83     38.90 o 
   2   1   4     4328.16     4242.20    105.14 o 
   3   1   4       48.90       45.56      1.32 o 
   4   1   4    12845.65    13676.11    437.77 o 
   5   1   4      595.84      637.10     11.85 o 
   6   1   4      213.78      220.85      5.15 o 
   7   1   4       31.74       34.14      1.46 o 
   8   1   4      142.54      147.64      5.14 o 
  -7   2   4        2.53        2.70      0.54 o 
  -6   2   4        0.48        0.92      0.29 o 
  -5   2   4       62.85       64.60      1.34 o 
  -4   2   4       34.07       34.22      0.80 o 
  -3   2   4      537.03      545.26     10.16 o 
  -2   2   4     1042.15     1129.01     20.93 o 
  -1   2   4        0.43        1.22      0.08 o 
   0   2   4        8.70        8.50      0.29 o 
   1   2   4     2792.74     2864.36     45.84 o 
   2   2   4      374.24      413.00      7.67 o 
   3   2   4      681.32      662.69     15.07 o 
   4   2   4     1963.90     2192.67     70.29 o 
   5   2   4      644.28      665.87     15.18 o 
   6   2   4       40.66       40.24      1.38 o 
   7   2   4      232.47      250.23      8.33 o 
   8   2   4       51.40       53.64      2.13 o 
   9   2   4       18.71       25.83      1.33 o 
  -7   3   4       82.40       86.02      3.21 o 
  -6   3   4      461.30      469.57     15.39 o 
  -5   3   4       78.75       79.77      1.64 o 
  -4   3   4     1594.93     1637.77     30.37 o 
  -3   3   4       20.49       19.29      0.48 o 
  -2   3   4      413.17      427.94      9.69 o 
  -1   3   4      270.35      329.58      8.12 o 
   0   3   4       85.96       72.44      1.73 o 
   1   3   4      149.89      176.13      2.85 o 
   2   3   4      286.77      326.70      6.08 o 
   3   3   4      355.81      384.11      7.15 o 
   4   3   4        0.06        0.64      0.10 o 
   5   3   4        8.80        9.33      0.25 o 
   6   3   4        7.31        8.57      0.35 o 
   7   3   4       29.88       27.58      1.23 o 
   8   3   4       14.00       13.77      0.83 o 
   9   3   4      125.47      117.54      4.26 o 
  -6   4   4       13.10       11.97      0.70 o 
  -5   4   4      381.91      402.70     11.02 o 
  -4   4   4       76.83       79.12      2.00 o 
  -3   4   4     5447.92     5346.09    273.96 o 
  -2   4   4        5.01        6.40      0.24 o 
  -1   4   4     2468.59     2430.85     44.98 o 
   0   4   4       16.31       12.73      0.43 o 
   1   4   4      783.56      809.12     12.98 o 
   2   4   4      203.58      177.99      3.35 o 
   3   4   4     2938.40     3184.78     58.89 o 
   4   4   4       60.21       50.20      1.01 o 
   5   4   4        4.77        4.24      0.24 o 
   6   4   4      437.15      456.42     14.85 o 
   7   4   4        4.72        4.87      0.54 o 
   8   4   4      194.44      217.76      7.35 o 
   9   4   4       32.70       27.73      1.36 o 
  -5   5   4        4.53        5.09      0.56 o 
  -4   5   4       38.00       35.34      1.06 o 
  -3   5   4      238.78      241.66      5.67 o 
  -2   5   4      472.17      457.27     10.52 o 
  -1   5   4      249.06      250.16      5.82 o 
   0   5   4       91.18       96.39      2.52 o 
   1   5   4       17.55       15.38      0.52 o 
   2   5   4      100.11      105.93      2.03 o 
   3   5   4       16.45       30.29      0.93 o 
   4   5   4       40.41       50.29      1.02 o 
   5   5   4      129.48      127.02      3.00 o 
   6   5   4        0.26        1.64      0.28 o 
   7   5   4      122.81      129.82      4.47 o 
   8   5   4       15.45       13.63      0.79 o 
  -5   6   4      527.72      541.84     16.54 o 
  -4   6   4      213.07      217.75      5.20 o 
  -3   6   4      322.25      329.09      7.68 o 
  -2   6   4       32.29       32.00      0.96 o 
  -1   6   4       54.60       56.64      1.49 o 
   0   6   4      499.91      501.69     11.52 o 
   1   6   4      174.78      175.80      4.13 o 
   2   6   4      199.06      205.28      5.73 o 
   3   6   4       22.41       27.77      0.62 o 
   4   6   4       45.43       42.15      0.88 o 
   5   6   4       17.65       15.33      0.52 o 
   6   6   4        6.59        6.20      0.46 o 
   7   6   4        7.24        6.70      0.59 o 
   8   6   4       50.18       47.74      1.90 o 
  -4   7   4       32.27       36.89      1.54 o 
  -3   7   4       95.21       93.22      2.41 o 
  -2   7   4        0.01        0.18      0.24 o 
  -1   7   4      666.40      696.71     15.98 o 
   0   7   4        5.00        2.70      0.40 o 
   1   7   4     1240.55     1300.59     29.60 o 
   2   7   4       22.79       13.12      0.57 o 
   3   7   4      745.49      773.05     17.64 o 
   4   7   4      260.53      265.16      6.15 o 
   5   7   4      353.36      360.37     11.75 o 
   6   7   4      284.85      293.86      9.67 o 
   7   7   4       53.79       55.62      2.12 o 
   8   7   4      794.74      797.80     25.90 o 
  -3   8   4      100.61       99.37      2.57 o 
  -2   8   4       38.22       38.28      1.16 o 
  -1   8   4        4.39        4.95      0.59 o 
   0   8   4      137.50      125.62      3.08 o 
   1   8   4        0.91        0.15      0.31 o 
   2   8   4       82.52       70.22      1.80 o 
   3   8   4       54.50       39.35      1.09 o 
   7   8   4       16.60       12.23      0.74 o 
  -1   9   4      196.57      195.12      4.71 o 
   0   9   4      379.08      370.37      8.65 o 
   1   9   4      198.56      188.22      4.52 o 
   2   9   4      435.72      442.30     14.48 o 
   3   9   4      493.28      481.41     11.11 o 
   4   9   4       54.45       55.70      2.09 o 
   1  10   4      279.07      281.14      6.65 o 
   2  10   4       10.33        7.57      0.47 o 
   3  10   4      489.79      515.76     11.91 o 
  -2 -10   5      403.82      408.47     13.50 o 
  -5  -9   5       14.86       14.51      0.63 o 
  -4  -9   5       21.54       18.16      0.70 o 
  -3  -9   5        2.06        0.77      0.34 o 
  -2  -9   5       11.44       12.15      0.55 o 
  -1  -9   5       28.40       26.80      0.70 o 
   0  -9   5       82.66       83.38      1.75 o 
   1  -9   5      746.24      747.72     24.29 o 
  -6  -8   5      281.62      299.77      7.06 o 
  -5  -8   5      140.17      119.37      2.97 o 
  -4  -8   5      645.79      652.00     14.99 o 
  -3  -8   5        1.58        1.59      0.57 o 
  -2  -8   5      149.20      145.34      3.53 o 
  -1  -8   5        1.59        0.94      0.18 o 
   0  -8   5        0.13        0.49      0.35 o 
   1  -8   5        9.69       11.53      0.41 o 
   2  -8   5       54.59       54.45      1.22 o 
   3  -8   5        3.71        5.16      0.41 o 
  -7  -7   5      188.28      184.02      4.45 o 
  -6  -7   5       27.84       23.08      1.94 o 
  -5  -7   5      429.89      420.58      9.75 o 
  -4  -7   5      214.67      194.19      4.62 o 
  -3  -7   5      185.09      179.84      4.28 o 
  -2  -7   5      204.79      202.49      3.89 o 
  -1  -7   5      616.50      598.34     11.20 o 
   0  -7   5       62.90       60.29      1.28 o 
   1  -7   5       99.91       95.04      1.93 o 
   2  -7   5      156.16      153.17      3.02 o 
   3  -7   5       34.14       32.45      0.82 o 
   4  -7   5       55.39       55.02      1.26 o 
  -7  -6   5       19.81       18.40      0.68 o 
  -6  -6   5      121.86      116.38      2.88 o 
  -5  -6   5       17.44       16.55      0.60 o 
  -4  -6   5       51.92       39.41      1.31 o 
  -3  -6   5        1.50        0.55      0.19 o 
  -2  -6   5       76.00       80.37      1.61 o 
  -1  -6   5      160.12      146.28      2.83 o 
   0  -6   5       78.34       77.52      1.57 o 
   1  -6   5       15.23       15.56      0.45 o 
   2  -6   5      650.16      643.04     12.03 o 
   3  -6   5      113.27      111.08      2.24 o 
   4  -6   5        0.67        0.94      0.25 o 
   5  -6   5      247.09      254.68      4.92 o 
  -7  -5   5       16.65       15.93      0.61 o 
  -6  -5   5      475.10      473.44     15.45 o 
  -5  -5   5       63.57       67.83      3.42 o 
  -4  -5   5      485.25      463.73     12.22 o 
  -3  -5   5       29.13       31.04      0.68 o 
  -2  -5   5      766.96      809.55     15.06 o 
  -1  -5   5      347.67      381.13      7.15 o 
   0  -5   5     1845.47     1861.03     34.49 o 
   1  -5   5      335.67      325.28      6.13 o 
   2  -5   5     1204.98     1199.29     22.28 o 
   3  -5   5        2.59        2.27      0.44 o 
   4  -5   5       94.38       96.19      1.96 o 
   5  -5   5        3.84        2.93      0.25 o 
   6  -5   5        9.56        8.66      0.39 o 
  -8  -4   5      210.89      197.25      6.73 o 
  -7  -4   5       39.39       38.60      1.14 o 
  -6  -4   5     1050.85     1069.23     27.60 o 
  -5  -4   5        0.13        0.15      0.21 o 
  -4  -4   5       14.67       14.02      0.52 o 
  -3  -4   5      182.42      182.22      3.75 o 
  -2  -4   5       31.55       28.99      0.63 o 
  -1  -4   5      231.49      214.85      4.06 o 
   0  -4   5      605.63      625.59     14.26 o 
   1  -4   5      898.99      889.56     20.24 o 
   2  -4   5      318.80      326.73      6.15 o 
   3  -4   5      522.26      535.79     10.02 o 
   4  -4   5      222.10      226.51      4.34 o 
   5  -4   5      146.93      144.81      2.85 o 
   6  -4   5       51.55       55.36      1.53 o 
   7  -4   5        0.53        0.96      0.37 o 
  -8  -3   5      112.48      109.41      2.93 o 
  -7  -3   5       36.91       33.35      1.02 o 
  -6  -3   5      269.70      252.49      5.92 o 
  -5  -3   5      618.14      602.27     13.80 o 
  -4  -3   5      155.16      138.51      3.29 o 
  -3  -3   5      220.67      193.42      9.58 o 
  -2  -3   5        1.77        1.22      0.10 o 
  -1  -3   5      102.23      121.63      2.32 o 
   0  -3   5      214.11      221.40      6.76 o 
   1  -3   5        0.41        0.15      0.12 o 
   2  -3   5        3.09        1.73      0.14 o 
   3  -3   5      245.04      238.44      4.52 o 
   4  -3   5       43.09       38.71      0.96 o 
   5  -3   5      193.13      189.43      3.96 o 
   6  -3   5        0.17       -0.31      0.31 o 
   7  -3   5      314.76      307.01     10.19 o 
  -8  -2   5      159.04      164.52      4.01 o 
  -7  -2   5      118.39      115.65      7.76 o 
  -6  -2   5      398.06      395.13      9.27 o 
  -5  -2   5      291.08      273.12     11.21 o 
  -4  -2   5      433.05      420.47     10.81 o 
  -3  -2   5      105.72       89.65      3.76 o 
  -2  -2   5     1706.53     1629.62     86.76 o 
  -1  -2   5      153.77      184.60      3.47 o 
   0  -2   5      160.59      118.17      2.77 o 
   1  -2   5      289.20      307.07      5.74 o 
   2  -2   5      784.90      716.64     13.31 o 
   3  -2   5      225.68      227.37      4.29 o 
   4  -2   5      111.20      103.54      2.03 o 
   5  -2   5       31.43       31.88      0.77 o 
   6  -2   5      306.87      318.25      7.41 o 
   7  -2   5        0.39        0.54      0.22 o 
   8  -2   5        9.48        8.65      0.50 o 
  -8  -1   5        3.08        3.65      0.68 o 
  -7  -1   5      117.54      119.66      2.96 o 
  -6  -1   5       12.54       12.38      0.51 o 
  -5  -1   5       19.54       17.13      0.58 o 
  -4  -1   5      156.26      169.77      3.99 o 
  -3  -1   5        2.57        3.16      0.36 o 
  -2  -1   5        0.62        0.13      0.06 o 
  -1  -1   5      130.54      118.25      2.24 o 
   0  -1   5       13.71        9.44      0.43 o 
   1  -1   5      570.36      557.56     10.36 o 
   2  -1   5      321.34      317.50      5.93 o 
   3  -1   5     2185.31     2209.88     40.89 o 
   4  -1   5       50.52       43.65      0.91 o 
   5  -1   5      343.72      332.90      6.26 o 
   6  -1   5       12.02       11.30      0.46 o 
   7  -1   5      104.28       99.90      2.49 o 
   8  -1   5       54.97       57.53      2.31 o 
  -7   0   5       38.08       33.13      1.01 o 
  -6   0   5      178.16      178.71      4.26 o 
  -5   0   5        2.62        1.95      0.63 o 
  -4   0   5      460.92      468.52      8.75 o 
  -3   0   5       16.51        9.62      0.47 o 
  -2   0   5     2024.29     2262.82     41.87 o 
  -1   0   5       77.11       80.19      1.54 o 
   0   0   5     1027.78     1043.17     49.52 o 
   1   0   5       13.52       14.78      0.33 o 
   2   0   5       17.69       17.52      0.38 o 
   3   0   5        3.48        8.06      0.28 o 
   4   0   5       33.31       32.07      1.21 o 
   5   0   5      505.46      530.13      9.89 o 
   6   0   5      419.85      419.95     13.71 o 
   7   0   5       29.20       29.40      1.32 o 
   8   0   5       13.94       16.33      0.99 o 
  -7   1   5      296.68      305.59      7.96 o 
  -6   1   5        3.84        3.37      0.39 o 
  -5   1   5      361.37      369.65      8.52 o 
  -4   1   5       35.50       34.73      0.76 o 
  -3   1   5      298.93      261.91      4.92 o 
  -2   1   5       49.25       77.59      1.51 o 
  -1   1   5      200.51      174.23      4.30 o 
   0   1   5     1610.01     1535.10     53.96 o 
   1   1   5     1810.05     1663.12     61.12 o 
   2   1   5     1955.34     1841.94     29.66 o 
   3   1   5      511.90      633.96     15.04 o 
   4   1   5      391.40      372.76      8.55 o 
   5   1   5       19.11       16.83      0.55 o 
   6   1   5      868.66      886.11     20.21 o 
   7   1   5       95.78       91.55      3.32 o 
   8   1   5      201.55      221.73      7.50 o 
  -7   2   5       78.51       77.99      2.97 o 
  -6   2   5        0.78        1.20      0.33 o 
  -5   2   5        9.19        8.55      0.32 o 
  -4   2   5       25.12       25.12      0.60 o 
  -3   2   5       58.59       59.32      1.63 o 
  -2   2   5      496.66      483.19      9.00 o 
  -1   2   5       14.92       21.56      1.27 o 
   0   2   5      100.42      116.95      3.45 o 
   1   2   5        1.71        4.47      0.34 o 
   2   2   5       15.63       14.11      0.58 o 
   3   2   5     1017.83     1030.82     28.84 o 
   4   2   5     1411.40     1538.92     34.92 o 
   5   2   5      184.43      165.56      3.88 o 
   6   2   5      730.83      765.37     17.53 o 
   7   2   5      218.55      239.42      7.99 o 
   8   2   5        6.98        7.22      0.63 o 
   9   2   5      286.01      309.06     10.36 o 
  -6   3   5      101.06      102.30      3.68 o 
  -5   3   5       26.95       25.12      1.21 o 
  -4   3   5        5.37        4.99      0.24 o 
  -3   3   5      360.00      385.56      7.23 o 
  -2   3   5       13.10       14.75      1.06 o 
  -1   3   5       23.14       19.80      0.67 o 
   0   3   5      367.99      369.88      8.46 o 
   1   3   5      550.11      560.19     10.40 o 
   2   3   5     1663.06     1666.32     30.84 o 
   3   3   5      310.63      326.60      6.09 o 
   4   3   5       11.57       10.19      0.71 o 
   5   3   5       17.40       16.80      0.53 o 
   6   3   5        7.90        7.99      0.36 o 
   7   3   5       46.65       45.55      1.80 o 
   8   3   5        0.01        0.22      0.33 o 
   9   3   5        1.04        1.76      0.72 o 
  -6   4   5       10.95       10.84      0.79 o 
  -5   4   5      136.86      139.28      3.40 o 
  -4   4   5      274.45      276.12      7.90 o 
  -3   4   5       72.11       71.80      1.82 o 
  -2   4   5     1413.98     1417.98     32.23 o 
  -1   4   5      540.88      561.94     12.85 o 
   0   4   5       13.76       17.07      0.89 o 
   1   4   5     1136.86     1170.90     26.59 o 
   2   4   5     1630.97     1771.65     40.14 o 
   3   4   5      588.89      602.79     11.20 o 
   4   4   5     1205.39     1268.93     23.51 o 
   5   4   5     1032.86     1077.18     24.49 o 
   6   4   5      214.80      208.58      6.33 o 
   7   4   5      202.82      204.15      6.85 o 
   8   4   5      221.00      237.67      7.99 o 
   9   4   5        9.77        9.31      0.80 o 
  -5   5   5        3.51        3.17      0.34 o 
  -4   5   5        2.52        2.89      0.51 o 
  -3   5   5       74.85       75.96      1.95 o 
  -2   5   5       35.88       37.84      1.06 o 
  -1   5   5      101.15       90.72      2.23 o 
   0   5   5      164.18      158.37      3.73 o 
   1   5   5        6.47        7.13      0.32 o 
   2   5   5      236.62      283.72      5.32 o 
   3   5   5       36.07       36.13      0.76 o 
   4   5   5        7.24       10.23      0.33 o 
   5   5   5      326.90      313.94     10.23 o 
   6   5   5       21.20       20.88      0.93 o 
   7   5   5      282.68      283.32      9.37 o 
   8   5   5       73.65       69.37      2.63 o 
  -4   6   5      142.88      140.61      3.47 o 
  -3   6   5      407.32      407.90      9.47 o 
  -2   6   5      292.59      292.49      6.83 o 
  -1   6   5      309.55      321.20      7.46 o 
   0   6   5      461.17      450.34     10.36 o 
   1   6   5       48.53       52.91      1.36 o 
   2   6   5      227.39      223.02      5.70 o 
   3   6   5       90.30       98.08      3.84 o 
   4   6   5      650.24      655.57     17.63 o 
   5   6   5       18.23       17.87      0.57 o 
   6   6   5      261.47      262.20      8.64 o 
   7   6   5        6.73        5.85      0.52 o 
   8   6   5        9.48        8.66      0.63 o 
  -4   7   5       16.17       13.37      0.68 o 
  -3   7   5      769.61      824.50     29.07 o 
  -2   7   5       69.82       63.78      1.72 o 
  -1   7   5       94.08       97.03      2.43 o 
   0   7   5       15.67       10.93      0.47 o 
   1   7   5      102.59      118.43      2.87 o 
   2   7   5      259.37      253.51      8.36 o 
   3   7   5      141.39      156.05      4.54 o 
   4   7   5      285.87      270.70      8.90 o 
   5   7   5      200.66      202.74      6.73 o 
   6   7   5      293.30      287.66      9.46 o 
   7   7   5       73.46       70.81      2.59 o 
   8   7   5      270.25      270.60      9.04 o 
  -2   8   5      359.46      355.67      8.34 o 
  -1   8   5       27.49       29.75      0.97 o 
   0   8   5        0.59        2.24      0.31 o 
   1   8   5       48.31       37.82      1.10 o 
   2   8   5       19.42       13.84      0.55 o 
   3   8   5       79.06       77.06      1.94 o 
  -1   9   5      166.71      154.54      3.81 o 
   0   9   5       97.11       92.41      2.38 o 
   1   9   5       58.68       67.17      1.80 o 
   2   9   5      480.69      471.34     10.90 o 
   3   9   5        0.65        1.30      0.30 o 
   4   9   5      333.12      307.07     10.15 o 
   1  10   5      115.27      121.77      4.32 o 
   2  10   5       42.08       46.25      1.36 o 
   3  10   5      156.15      172.30      5.89 o 
  -4  -9   6       22.87       28.18      0.94 o 
  -3  -9   6       85.47       90.85      2.35 o 
  -2  -9   6        2.33        3.78      0.55 o 
  -1  -9   6       49.91       50.11      1.14 o 
   0  -9   6        0.22        0.15      0.14 o 
   1  -9   6       40.64       35.88      0.90 o 
  -6  -8   6      522.81      517.24     11.99 o 
  -5  -8   6        0.18        0.85      0.19 o 
  -4  -8   6      437.32      463.40     10.74 o 
  -3  -8   6       39.93       38.61      1.15 o 
  -2  -8   6      314.56      342.11     11.30 o 
  -1  -8   6      106.79      104.33      2.58 o 
   0  -8   6      325.39      323.75      7.56 o 
   1  -8   6      204.19      193.89      4.63 o 
   2  -8   6       22.74       19.01      0.58 o 
   3  -8   6       66.42       59.84      1.36 o 
  -6  -7   6       17.45       18.45      0.70 o 
  -5  -7   6       17.57       22.54      0.78 o 
  -4  -7   6        0.76        0.95      0.47 o 
  -3  -7   6       31.75       36.33      1.06 o 
  -2  -7   6      135.79      137.97      2.71 o 
  -1  -7   6      356.91      367.09      6.94 o 
   0  -7   6        1.51        1.16      0.18 o 
   1  -7   6        4.86        4.60      0.26 o 
   2  -7   6      307.06      302.14      5.77 o 
   3  -7   6        0.17        0.75      0.20 o 
   4  -7   6      416.58      425.56      8.09 o 
  -7  -6   6      349.87      339.28      7.95 o 
  -6  -6   6      385.87      368.30      8.59 o 
  -5  -6   6        0.06        2.53      0.36 o 
  -4  -6   6      254.65      236.79      5.57 o 
  -3  -6   6        0.06        0.64      0.21 o 
  -2  -6   6       51.31       44.70      0.96 o 
  -1  -6   6       45.80       43.58      0.95 o 
   0  -6   6      120.92      124.78      2.45 o 
   1  -6   6     2476.23     2558.41     47.40 o 
   2  -6   6      163.44      163.13      3.18 o 
   3  -6   6      169.09      170.68      3.34 o 
   4  -6   6       25.80       23.55      0.66 o 
   5  -6   6       19.79       19.16      0.60 o 
  -7  -5   6       45.93       42.90      1.74 o 
  -6  -5   6      303.90      294.54      6.91 o 
  -5  -5   6      122.68      104.42      2.59 o 
  -4  -5   6     2268.90     2190.80     49.76 o 
  -3  -5   6       50.67       55.04      1.44 o 
  -2  -5   6      644.86      654.08     12.19 o 
  -1  -5   6       10.22       11.41      0.35 o 
   0  -5   6      457.34      441.29      8.27 o 
   1  -5   6     1574.58     1578.25     29.28 o 
   2  -5   6      227.88      229.06      4.37 o 
   3  -5   6      497.48      508.16      9.54 o 
   4  -5   6        0.22        0.93      0.28 o 
   5  -5   6      155.57      153.09      3.04 o 
   6  -5   6      105.82      106.11      2.71 o 
  -7  -4   6       37.29       34.39      1.05 o 
  -6  -4   6      376.29      361.73     12.47 o 
  -5  -4   6      148.67      134.82      3.25 o 
  -4  -4   6       63.36       64.41      1.65 o 
  -3  -4   6      159.45      158.89      3.76 o 
  -2  -4   6        2.63        2.65      0.26 o 
  -1  -4   6      144.85      125.15      2.41 o 
   0  -4   6      101.84      102.57      4.29 o 
   1  -4   6      348.31      335.31      6.30 o 
   2  -4   6       60.39       54.50      1.14 o 
   3  -4   6      163.41      157.88      3.05 o 
   4  -4   6      155.28      158.12      3.42 o 
   5  -4   6       15.17       14.89      0.53 o 
   6  -4   6       75.02       77.01      2.03 o 
  -7  -3   6        7.91        6.22      0.39 o 
  -6  -3   6       66.30       60.23      3.75 o 
  -5  -3   6      170.98      162.19      8.75 o 
  -3  -3   6      104.75      107.48      2.93 o 
  -2  -3   6      749.98      782.87     14.55 o 
  -1  -3   6       78.14       74.16      1.46 o 
   0  -3   6      849.15      973.74     18.07 o 
   1  -3   6      832.09      930.64     21.17 o 
   2  -3   6        0.31        0.82      0.10 o 
   3  -3   6       76.25       70.99      1.44 o 
   4  -3   6        3.75        2.06      0.17 o 
   5  -3   6       76.87       77.29      2.17 o 
   6  -3   6       34.53       32.78      1.06 o 
   7  -3   6       29.94       27.50      1.28 o 
  -7  -2   6       43.26       42.33      1.23 o 
  -6  -2   6     1338.10     1378.30     31.39 o 
  -5  -2   6      718.69      728.87     16.67 o 
  -4  -2   6      860.05      852.50     20.83 o 
  -3  -2   6       26.27       25.51      0.63 o 
  -2  -2   6     1570.75     1526.44     32.54 o 
  -1  -2   6      275.37      283.13      5.30 o 
   0  -2   6     5782.30     5693.97    126.74 o 
   1  -2   6     1057.60     1123.42     28.25 o 
   2  -2   6     1574.58     1604.00     29.70 o 
   3  -2   6        4.79        5.07      0.21 o 
   4  -2   6      284.39      290.42      5.48 o 
   5  -2   6      155.17      150.46      4.24 o 
   6  -2   6        0.17        0.84      0.34 o 
   7  -2   6      688.56      714.52     23.23 o 
  -7  -1   6       64.66       64.03      1.71 o 
  -6  -1   6      183.72      177.35      4.23 o 
  -5  -1   6      971.23     1028.91     23.46 o 
  -4  -1   6      119.67      108.99      2.22 o 
  -3  -1   6      248.69      254.17      4.78 o 
  -2  -1   6       19.64       16.04      0.61 o 
  -1  -1   6       10.88        9.95      0.27 o 
   0  -1   6       58.60       61.32      1.35 o 
   1  -1   6      411.16      399.96      7.45 o 
   2  -1   6      240.75      262.80      4.93 o 
   3  -1   6       95.93       95.81      1.86 o 
   4  -1   6        5.62        4.45      0.20 o 
   5  -1   6      211.20      212.28      4.04 o 
   6  -1   6      190.13      206.86     13.31 o 
   7  -1   6      357.13      359.74      8.38 o 
   8  -1   6      167.03      168.08      5.81 o 
  -7   0   6       89.33       86.10      3.90 o 
  -6   0   6      962.29     1005.21     22.96 o 
  -5   0   6      133.52      122.54      2.96 o 
  -4   0   6      845.56      857.38     15.94 o 
  -3   0   6      223.65      235.30      6.96 o 
  -2   0   6      486.93      427.59     27.69 o 
  -1   0   6      597.07      578.04     10.74 o 
   0   0   6      433.16      401.99      9.46 o 
   1   0   6       19.58       13.34      0.33 o 
   2   0   6       27.14       15.61      0.36 o 
   3   0   6        2.59        4.93      0.26 o 
   4   0   6       41.08       46.01      1.07 o 
   5   0   6      340.33      381.09      8.78 o 
   6   0   6      237.05      227.93      5.34 o 
   7   0   6       23.59       22.81      0.76 o 
   8   0   6      150.76      149.14      5.20 o 
  -7   1   6      207.28      213.61      5.49 o 
  -6   1   6       50.03       49.72      2.25 o 
  -5   1   6       22.24       16.88      0.59 o 
  -4   1   6       68.53       67.87      1.38 o 
  -3   1   6       93.07       92.06      1.80 o 
  -2   1   6      927.70      995.58     18.46 o 
  -1   1   6       14.33       28.24      0.73 o 
   0   1   6     7038.34     6825.87    126.13 o 
   1   1   6      156.23      118.75      2.85 o 
   2   1   6     1127.97     1102.18     24.74 o 
   3   1   6      847.74      910.75     20.71 o 
   4   1   6      591.72      586.66     13.40 o 
   5   1   6      160.86      159.45      3.76 o 
   6   1   6     2370.97     2344.90     75.30 o 
   7   1   6       81.19       77.93      2.27 o 
   8   1   6       75.78       83.74      3.09 o 
  -7   2   6      191.28      192.36      6.64 o 
  -6   2   6      168.22      171.16      5.88 o 
  -5   2   6      137.41      141.50      3.02 o 
  -4   2   6      147.49      139.77      2.71 o 
  -3   2   6      188.66      178.20      3.40 o 
  -2   2   6      361.84      319.89      8.56 o 
  -1   2   6       46.81       47.56      0.95 o 
   0   2   6      930.27     1035.84     32.32 o 
   1   2   6       23.23       21.66      0.46 o 
   2   2   6       67.29       70.32      1.36 o 
   3   2   6      281.88      267.23      6.14 o 
   4   2   6      968.83     1089.47     31.87 o 
   5   2   6       27.13       26.78      0.88 o 
   6   2   6     2218.83     2316.99    110.50 o 
   7   2   6        6.39        6.17      0.38 o 
   8   2   6       15.12       13.50      0.81 o 
  -6   3   6       96.00      103.18      3.74 o 
  -5   3   6       14.21       15.82      0.94 o 
  -4   3   6      630.31      632.39     20.54 o 
  -3   3   6       23.95       25.78      0.60 o 
  -2   3   6     1724.21     1752.30     44.03 o 
  -1   3   6       31.41       28.78      0.73 o 
   0   3   6     1419.98     1448.30     32.86 o 
   1   3   6       71.41       76.53      1.44 o 
   2   3   6      287.82      291.81      5.45 o 
   3   3   6      126.35      129.13      2.45 o 
   4   3   6       61.45       60.78      4.69 o 
   5   3   6      130.76      123.32      2.93 o 
   6   3   6      375.60      393.80      9.07 o 
   7   3   6      171.92      175.78      5.95 o 
   8   3   6        5.36        5.22      0.51 o 
   9   3   6        1.18        0.84      0.67 o 
  -6   4   6       27.25       23.46      1.38 o 
  -5   4   6        1.58        1.17      0.25 o 
  -4   4   6       62.99       57.90      1.55 o 
  -3   4   6       30.56       29.63      0.88 o 
  -2   4   6       25.27       22.35      0.69 o 
  -1   4   6     2041.93     1980.19     44.94 o 
   0   4   6      233.93      229.49      5.32 o 
   1   4   6      448.43      404.12      9.25 o 
   2   4   6      253.83      272.00      7.07 o 
   3   4   6      166.43      162.84      3.08 o 
   4   4   6     1167.37     1198.08     27.22 o 
   5   4   6     1100.06     1144.69     26.03 o 
   6   4   6      186.39      177.48      8.03 o 
   7   4   6       17.19       17.43      0.91 o 
   8   4   6      136.68      143.48      4.97 o 
  -5   5   6      117.98      120.93      3.22 o 
  -4   5   6        9.50        9.03      0.64 o 
  -3   5   6      240.10      239.89      5.70 o 
  -1   5   6     3787.22     3815.71     86.50 o 
   0   5   6      707.87      681.97     19.33 o 
   1   5   6      148.72      142.33      3.36 o 
   2   5   6       82.22       93.93      2.26 o 
   3   5   6       20.19       23.26      0.52 o 
   4   5   6      197.94      212.39      4.93 o 
   5   5   6      103.35      112.87      2.70 o 
   6   5   6       48.65       45.95      1.21 o 
   7   5   6      123.38      121.41      4.20 o 
   8   5   6        8.39        8.81      0.68 o 
  -4   6   6      154.06      151.28      4.11 o 
  -3   6   6       53.54       52.54      1.46 o 
  -2   6   6      413.18      396.62      9.20 o 
  -1   6   6       64.20       66.90      1.73 o 
   0   6   6       62.12       64.01      1.64 o 
   1   6   6       39.97       37.86      1.80 o 
   2   6   6      879.02      909.27     20.71 o 
   3   6   6       55.37       57.16      1.45 o 
   4   6   6      124.39      123.95      2.94 o 
   5   6   6       52.39       52.58      1.35 o 
   6   6   6       86.63       83.94      2.94 o 
   7   6   6        0.79        1.22      0.48 o 
   8   6   6       45.42       45.44      1.85 o 
  -3   7   6      112.44      121.20      4.30 o 
  -2   7   6        0.85        0.52      0.32 o 
  -1   7   6        1.70        1.54      0.23 o 
   0   7   6       50.75       49.39      1.35 o 
   1   7   6       93.63       94.33      2.33 o 
   2   7   6       28.43       30.38      1.27 o 
   3   7   6      204.33      212.01      5.95 o 
   4   7   6       94.17       92.04      3.22 o 
   5   7   6      234.92      235.19      7.79 o 
   7   7   6      256.33      249.88      8.31 o 
   8   7   6      169.77      171.52      5.86 o 
  -2   8   6      513.89      553.53     12.81 o 
  -1   8   6        0.22        0.89      0.42 o 
   0   8   6      215.37      226.56      5.38 o 
   1   8   6      174.56      168.88      5.75 o 
   2   8   6      416.62      417.85      9.66 o 
   3   8   6      171.40      169.29      5.72 o 
   4   8   6        6.10        8.23      0.58 o 
  -1   9   6        0.52        1.44      0.35 o 
   0   9   6      333.25      342.79     11.36 o 
   1   9   6       30.83       27.04      0.93 o 
   2   9   6      248.18      259.18      6.11 o 
   3   9   6      101.55       89.89      3.22 o 
   4   9   6      741.46      695.62     22.58 o 
   2  10   6        1.12        0.94      0.30 o 
   3  10   6       18.23       21.38      1.15 o 
  -4  -9   7       13.55       15.44      0.69 o 
  -3  -9   7      188.21      200.54      4.83 o 
  -2  -9   7       22.88       25.51      0.87 o 
  -1  -9   7      178.83      190.91      8.44 o 
   0  -9   7       15.50       15.50      0.51 o 
   1  -9   7       40.35       38.72      0.96 o 
  -5  -8   7        0.04        0.14      0.45 o 
  -4  -8   7      347.52      367.02     12.12 o 
  -3  -8   7       58.70       51.01      2.11 o 
  -2  -8   7      690.43      692.43     27.19 o 
  -1  -8   7       66.70       61.86      1.34 o 
   0  -8   7      254.74      262.45      5.05 o 
   1  -8   7      105.30      104.01      2.14 o 
   2  -8   7       33.78       30.59      0.79 o 
   3  -8   7      522.38      529.21     10.01 o 
  -6  -7   7        1.17        0.23      0.32 o 
  -5  -7   7      193.93      170.63      4.14 o 
  -4  -7   7        7.05        4.84      0.36 o 
  -3  -7   7      320.51      311.45      8.78 o 
  -2  -7   7        1.87        1.35      0.44 o 
  -1  -7   7        1.98        1.39      0.17 o 
   0  -7   7      256.95      270.09      5.16 o 
   1  -7   7        8.31        8.11      0.34 o 
   2  -7   7      230.74      230.62      5.46 o 
   3  -7   7       64.19       58.17      1.67 o 
   4  -7   7      202.98      209.17      5.83 o 
  -7  -6   7       48.76       50.11      2.39 o 
  -6  -6   7      119.38      115.55      4.41 o 
  -5  -6   7      266.75      259.18      6.12 o 
  -4  -6   7       96.37       93.44      2.35 o 
  -3  -6   7      273.25      257.61      6.04 o 
  -2  -6   7       64.63       45.00      1.13 o 
  -1  -6   7      232.53      229.65      5.49 o 
   0  -6   7      114.08      122.44      3.42 o 
   1  -6   7      228.10      222.43      4.27 o 
   2  -6   7       62.32       60.96      1.72 o 
   3  -6   7       27.63       25.32      0.68 o 
   4  -6   7        3.36        2.56      0.43 o 
   5  -6   7        0.55        0.86      0.16 o 
  -7  -5   7       58.31       56.50      1.59 o 
  -6  -5   7       77.17       74.78      1.96 o 
  -5  -5   7        6.68        4.46      0.34 o 
  -4  -5   7      260.15      244.15      5.73 o 
  -3  -5   7        3.17        1.07      0.24 o 
  -2  -5   7     1022.39      976.58     18.16 o 
  -1  -5   7      221.34      202.67      3.87 o 
   0  -5   7      438.73      446.39      8.37 o 
   1  -5   7      478.86      478.21      8.97 o 
   2  -5   7     1546.84     1590.17     33.42 o 
   3  -5   7       29.52       30.76      0.77 o 
   4  -5   7     1435.10     1477.03     27.46 o 
   5  -5   7      102.21      104.39      2.42 o 
   6  -5   7      124.50      125.86      3.46 o 
  -7  -4   7      103.11       92.72      3.37 o 
  -6  -4   7       21.75       20.23      1.25 o 
  -5  -4   7       43.46       44.78      2.45 o 
  -4  -4   7      232.82      225.06     11.69 o 
  -3  -4   7      127.45      122.85      2.96 o 
  -2  -4   7       73.39       72.02      2.55 o 
  -1  -4   7      105.30      125.67      2.43 o 
   0  -4   7        9.25       12.47      0.37 o 
   1  -4   7       31.98       33.43      0.75 o 
   2  -4   7       55.58       54.04      1.46 o 
   3  -4   7       32.95       32.68      1.03 o 
   4  -4   7       17.49       17.19      0.59 o 
   5  -4   7       13.88       13.23      0.47 o 
  -7  -3   7       25.54       25.30      0.86 o 
  -6  -3   7     1244.28     1254.46     28.61 o 
  -5  -3   7       96.00       89.92      3.18 o 
  -4  -3   7     1889.47     1837.17     41.74 o 
  -3  -3   7      358.00      346.39     10.55 o 
  -2  -3   7      220.45      215.49      4.08 o 
  -1  -3   7      271.38      243.02      5.09 o 
   0  -3   7       22.63       19.35      0.47 o 
   1  -3   7      201.90      167.56      3.66 o 
   2  -3   7       36.08       40.80      0.88 o 
   3  -3   7      777.56      761.04     20.68 o 
   4  -3   7        0.22       -0.01      0.12 o 
   5  -3   7      112.64      107.49      2.15 o 
   6  -3   7        0.45        2.98      1.37 o 
   7  -3   7        1.68        1.65      0.47 o 
  -6  -2   7      331.22      330.09      8.01 o 
  -5  -2   7        0.78        0.27      0.31 o 
  -4  -2   7      464.26      465.72     15.16 o 
  -3  -2   7     1020.48      967.93     17.97 o 
  -2  -2   7      459.47      426.41     10.59 o 
  -1  -2   7       29.04       19.96      0.47 o 
   0  -2   7     1247.87     1212.30     22.48 o 
   1  -2   7      264.76      277.76      6.39 o 
   2  -2   7      102.87       83.83      1.65 o 
   3  -2   7      165.53      159.48      3.05 o 
   4  -2   7      589.34      577.51     10.79 o 
   5  -2   7      146.74      140.16      3.38 o 
   6  -2   7      199.60      205.26      4.88 o 
   7  -2   7      154.21      147.01      3.60 o 
  -7  -1   7       62.78       66.37      1.79 o 
  -6  -1   7        0.06        0.30      0.15 o 
  -5  -1   7      273.24      270.37      6.31 o 
  -4  -1   7        0.30        0.57      0.14 o 
  -3  -1   7       14.61       12.50      0.88 o 
  -2  -1   7       34.03       44.30      0.91 o 
  -1  -1   7      121.88      106.93      3.43 o 
   0  -1   7        2.45        5.76      0.28 o 
   1  -1   7       43.46       44.53      1.35 o 
   2  -1   7       68.68       70.51      1.42 o 
   3  -1   7      123.59      133.79      2.68 o 
   4  -1   7       82.80       89.59      1.77 o 
   5  -1   7        1.66        1.93      0.69 o 
   6  -1   7       59.66       56.76      1.63 o 
   7  -1   7       20.59       17.97      0.70 o 
   8  -1   7        2.41        0.49      0.21 o 
  -7   0   7        2.60        2.85      0.44 o 
  -6   0   7       65.25       72.62      1.89 o 
  -5   0   7        0.04        0.39      0.26 o 
  -4   0   7      730.90      765.45     17.48 o 
  -3   0   7      114.83      115.91      2.24 o 
  -2   0   7     1341.40     1334.02     24.73 o 
  -1   0   7      132.40      123.09      2.61 o 
   0   0   7      636.75      678.56     19.25 o 
   1   0   7      621.60      589.85     10.96 o 
   2   0   7      234.89      231.53      4.35 o 
   3   0   7      617.10      643.32     21.64 o 
   4   0   7       11.03       10.35      0.35 o 
   5   0   7     1049.68     1107.47     25.22 o 
   6   0   7       91.53       89.73      2.23 o 
   8   0   7        0.12        1.57      0.67 o 
  -7   1   7       13.82       14.37      0.94 o 
  -6   1   7      229.16      227.46      9.52 o 
  -5   1   7       11.80       12.81      0.53 o 
  -4   1   7       35.48       35.12      0.78 o 
  -3   1   7       12.65       12.94      0.37 o 
  -2   1   7       68.40       66.80      2.65 o 
  -1   1   7       46.69       27.06      0.59 o 
   0   1   7      510.86      622.38     11.56 o 
   1   1   7       88.40       94.13      2.47 o 
   2   1   7      451.45      423.95      7.89 o 
   3   1   7        6.30        9.87      0.52 o 
   4   1   7      541.81      534.61     12.23 o 
   5   1   7      345.72      375.29      8.65 o 
   6   1   7      479.92      467.67     11.76 o 
   7   1   7      218.42      215.97      7.26 o 
  -6   2   7      238.75      259.64      8.74 o 
  -5   2   7      501.79      520.58     17.03 o 
  -4   2   7      160.39      157.41      4.17 o 
  -3   2   7      553.13      596.06     11.12 o 
  -2   2   7       39.75       37.92      1.16 o 
  -1   2   7       72.21       60.28      1.20 o 
   0   2   7        6.61       11.05      0.55 o 
   1   2   7      302.38      302.15      5.64 o 
   2   2   7      202.48      224.99      4.52 o 
   3   2   7      536.53      550.76      8.85 o 
   4   2   7       48.48       50.33      1.28 o 
   5   2   7      282.19      297.26      6.88 o 
   6   2   7      213.60      209.17      6.95 o 
   7   2   7        4.49        3.61      0.49 o 
   8   2   7       20.60       20.81      1.08 o 
  -6   3   7      109.72      108.62      3.95 o 
  -5   3   7       28.48       29.70      1.67 o 
  -4   3   7      470.91      487.40     15.92 o 
  -3   3   7       22.97       23.35      0.72 o 
  -2   3   7      686.89      675.12     15.42 o 
  -1   3   7       21.01       19.71      0.46 o 
   0   3   7     1155.03     1115.55     25.35 o 
   1   3   7      189.66      182.58      2.97 o 
   2   3   7      288.57      281.80      5.27 o 
   3   3   7      359.92      338.25      6.32 o 
   4   3   7      477.86      473.70     10.84 o 
   5   3   7      161.77      160.38      3.78 o 
   6   3   7      325.07      318.40      7.37 o 
   7   3   7      209.11      213.86      7.17 o 
   8   3   7       69.24       57.76      2.24 o 
  -5   4   7      242.35      245.91      5.83 o 
  -4   4   7       62.82       57.98      1.56 o 
  -3   4   7        0.00        0.20      0.20 o 
  -2   4   7      992.00     1001.70     26.63 o 
  -1   4   7      506.12      530.19     12.15 o 
   0   4   7     1705.11     1681.65     38.18 o 
   1   4   7      444.55      445.92     10.21 o 
   2   4   7       17.15       16.24      0.38 o 
   3   4   7      253.09      251.60      5.76 o 
   4   4   7       58.85       58.87      1.47 o 
   5   4   7       25.64       25.68      1.06 o 
   6   4   7      321.72      328.20     11.82 o 
   7   4   7       68.04       67.54      2.48 o 
   8   4   7       79.53       87.67      3.20 o 
  -5   5   7      288.98      295.56     10.43 o 
  -4   5   7      454.55      467.65     10.84 o 
  -3   5   7      226.87      232.47      5.50 o 
  -2   5   7        5.33        4.22      0.32 o 
  -1   5   7        4.39        5.73      0.99 o 
   0   5   7      193.51      187.16      4.40 o 
   1   5   7      515.82      514.77     11.79 o 
   2   5   7      189.93      184.63      5.18 o 
   3   5   7      439.41      462.41      8.63 o 
   4   5   7      438.03      472.45     10.82 o 
   5   5   7      212.92      214.51      6.86 o 
   6   5   7       62.54       69.50      7.43 o 
   7   5   7      128.02      127.09      4.39 o 
   8   5   7        2.24        1.24      0.55 o 
  -4   6   7       87.96       82.90      2.18 o 
  -3   6   7        0.60        1.61      0.36 o 
  -2   6   7      280.53      284.65      6.68 o 
  -1   6   7      129.43      125.96      3.07 o 
   0   6   7      491.85      512.16     11.77 o 
   1   6   7        5.50        5.53      0.32 o 
   2   6   7      259.00      260.86      6.06 o 
   3   6   7        7.63        6.64      0.32 o 
   4   6   7      402.69      444.12     14.47 o 
   5   6   7      286.12      297.46      9.78 o 
   6   6   7      278.25      289.70      9.52 o 
   7   6   7      276.77      269.15      8.92 o 
   8   6   7       53.35       55.41      2.15 o 
  -3   7   7       38.01       33.81      1.07 o 
  -2   7   7       61.81       57.02      1.58 o 
  -1   7   7        0.16        0.28      0.26 o 
   0   7   7       29.47       27.57      0.87 o 
   1   7   7       69.07       66.50      1.71 o 
   2   7   7        0.11        0.25      0.19 o 
   3   7   7        0.87        0.78      0.18 o 
  -2   8   7      165.39      165.87      4.07 o 
  -1   8   7      987.04     1059.08     34.87 o 
   0   8   7      633.72      649.40     14.95 o 
   1   8   7       51.82       49.27      1.96 o 
   2   8   7       17.05       20.36      0.69 o 
   3   8   7       28.46       32.97      1.39 o 
   4   8   7       11.90        9.20      0.65 o 
   5   8   7        6.19        6.08      0.50 o 
   0   9   7       21.91       19.42      0.78 o 
   1   9   7        0.82        1.98      0.52 o 
   2   9   7      281.52      280.24      6.60 o 
   3   9   7       36.07       30.05      1.36 o 
   4   9   7      476.35      438.30     14.37 o 
  -3  -9   8       16.84        9.24      0.57 o 
  -2  -9   8       82.73       93.83      2.45 o 
  -1  -9   8        0.64        2.37      0.36 o 
   0  -9   8        1.59        2.80      0.37 o 
  -5  -8   8       54.98       52.48      1.50 o 
  -4  -8   8      386.77      378.75      8.86 o 
  -3  -8   8      187.35      193.26      6.58 o 
  -2  -8   8      382.81      423.66      9.86 o 
  -1  -8   8      370.91      386.48      9.02 o 
   0  -8   8      280.04      288.41      5.54 o 
   1  -8   8      159.61      156.67      3.81 o 
   2  -8   8      153.65      145.07      2.91 o 
  -6  -7   8       52.10       53.83      1.54 o 
  -5  -7   8       29.31       29.66      0.96 o 
  -4  -7   8        8.77        7.46      0.46 o 
  -3  -7   8        6.14        3.07      0.33 o 
  -2  -7   8        0.72        0.47      0.32 o 
  -1  -7   8        0.32        1.04      0.21 o 
   0  -7   8       93.74       88.15      1.81 o 
   1  -7   8      126.62      127.81      2.55 o 
   2  -7   8        2.11        1.59      0.38 o 
   3  -7   8       34.27       33.09      0.85 o 
   4  -7   8       90.08       89.21      2.04 o 
  -6  -6   8       32.86       29.06      0.97 o 
  -5  -6   8      365.87      341.94      8.00 o 
  -4  -6   8      204.21      174.19      5.22 o 
  -3  -6   8       85.06      114.66      2.83 o 
  -2  -6   8      356.44      335.21      7.80 o 
  -1  -6   8       92.74      100.15      2.18 o 
   0  -6   8       16.59       14.89      0.45 o 
   1  -6   8      341.38      337.57      6.40 o 
   2  -6   8      240.77      249.50      4.79 o 
   3  -6   8      338.75      347.74      6.62 o 
   4  -6   8       93.81       95.15      2.89 o 
   5  -6   8        0.15        0.08      0.27 o 
  -7  -5   8       63.75       56.94      1.72 o 
  -6  -5   8       25.63       25.80      0.87 o 
  -5  -5   8      186.77      179.71      4.32 o 
  -4  -5   8       19.56       22.83      0.83 o 
  -3  -5   8      356.94      293.81      6.85 o 
  -2  -5   8      738.91      754.32     16.32 o 
  -1  -5   8       47.02       36.28      0.83 o 
   0  -5   8      380.61      397.24      7.48 o 
   1  -5   8      149.50      145.55      2.84 o 
   2  -5   8      394.19      388.95      7.34 o 
   3  -5   8     2809.65     2879.74     88.35 o 
   4  -5   8      502.51      518.64     12.17 o 
   5  -5   8      387.71      400.76     13.22 o 
  -7  -4   8      177.35      175.23      7.65 o 
  -6  -4   8       19.12       17.57      0.65 o 
  -5  -4   8       17.34       14.87      1.42 o 
  -4  -4   8       25.18       25.05      0.78 o 
  -3  -4   8       12.00        6.15      0.34 o 
  -2  -4   8      466.67      441.47      8.27 o 
  -1  -4   8      123.87      116.83      2.28 o 
   0  -4   8       10.10       10.19      0.33 o 
   1  -4   8       68.86       71.20      1.45 o 
   2  -4   8       79.23       82.06      1.66 o 
   3  -4   8      345.91      334.57     10.19 o 
   4  -4   8      276.12      275.39      5.65 o 
   5  -4   8      129.50      131.13      3.24 o 
   6  -4   8      250.03      255.81      8.61 o 
  -7  -3   8        4.28        4.07      0.56 o 
  -6  -3   8      218.65      202.77      4.84 o 
  -5  -3   8      304.64      279.17     14.17 o 
  -4  -3   8      245.56      225.24     15.73 o 
  -3  -3   8      653.99      636.21     29.05 o 
  -2  -3   8        5.94        6.56      0.60 o 
  -1  -3   8     1276.02     1259.19     29.79 o 
   0  -3   8      712.37      763.96     14.22 o 
   1  -3   8      354.31      307.94      5.80 o 
   2  -3   8        4.04        6.15      0.55 o 
   3  -3   8      598.50      585.14     10.94 o 
   4  -3   8       69.41       70.45      2.43 o 
   5  -3   8      152.64      153.23      3.71 o 
   6  -3   8        1.05        1.12      0.40 o 
   7  -3   8       80.09       75.29      2.46 o 
  -7  -2   8        0.19        0.78      0.32 o 
  -6  -2   8       74.76       72.66      1.90 o 
  -5  -2   8      104.95      107.27      3.76 o 
  -4  -2   8     1870.38     1861.69     54.99 o 
  -3  -2   8      154.55      145.99      2.81 o 
  -2  -2   8     1132.32     1037.73     19.27 o 
  -1  -2   8      111.85       98.80      3.20 o 
   0  -2   8      569.19      588.53     10.96 o 
   1  -2   8        4.22        2.82      0.19 o 
   2  -2   8     3916.10     3862.04    129.80 o 
   3  -2   8      110.85      120.22      2.34 o 
   4  -2   8      779.33      797.91     14.91 o 
   5  -2   8       27.32       24.58      0.81 o 
   6  -2   8      238.56      241.20     14.00 o 
   7  -2   8       25.81       26.56      1.37 o 
  -7  -1   8      198.98      203.00      5.45 o 
  -6  -1   8        0.86        0.99      0.51 o 
  -5  -1   8       69.15       68.18      1.77 o 
  -4  -1   8      523.86      516.41     32.76 o 
  -3  -1   8     1987.65     1963.45     36.37 o 
  -2  -1   8        1.13        1.75      0.17 o 
  -1  -1   8      509.13      493.61      9.21 o 
   0  -1   8       47.89       50.57      1.03 o 
   1  -1   8      857.58      875.17     21.13 o 
   2  -1   8      224.72      246.37      4.64 o 
   3  -1   8      201.27      210.78      3.99 o 
   4  -1   8       56.77       58.67      1.21 o 
   5  -1   8        0.90        0.28      0.36 o 
   6  -1   8       17.29       15.44      0.66 o 
   7  -1   8       89.50       88.87      3.23 o 
   8  -1   8      100.12       99.53      2.91 o 
  -7   0   8       21.22       18.82      0.74 o 
  -6   0   8      557.43      558.59     12.88 o 
  -5   0   8       17.85       17.76      0.64 o 
  -4   0   8      813.03      780.12     14.53 o 
  -3   0   8        1.21        0.86      0.23 o 
  -2   0   8      398.09      410.29      7.68 o 
  -1   0   8      217.52      215.99      4.08 o 
   0   0   8      525.97      526.16     10.93 o 
   1   0   8     1612.99     1555.08     28.80 o 
   2   0   8      998.76      981.51     18.21 o 
   3   0   8      925.74      910.49     25.34 o 
   4   0   8      347.35      347.29      8.01 o 
   5   0   8      208.87      210.55      6.69 o 
   6   0   8      112.23      105.37      2.60 o 
   7   0   8       24.96       28.18      0.91 o 
   8   0   8       72.29       62.24      2.17 o 
  -6   1   8        2.68        2.87      0.48 o 
  -5   1   8      210.93      197.12      5.29 o 
  -4   1   8      229.17      218.83      4.48 o 
  -3   1   8       39.57       23.24      0.71 o 
  -2   1   8        5.72        6.83      0.25 o 
  -1   1   8       16.07       20.63      0.48 o 
   0   1   8      399.01      421.42      9.62 o 
   1   1   8      142.50      170.69      3.23 o 
   2   1   8     1537.36     1575.65     35.37 o 
   3   1   8      174.35      203.05      3.83 o 
   4   1   8      736.35      761.58     17.38 o 
   5   1   8       37.48       37.65      1.15 o 
   6   1   8      231.96      225.98      9.72 o 
   7   1   8      707.77      682.69     15.67 o 
  -6   2   8       39.87       42.64      1.86 o 
  -5   2   8      678.16      707.40     23.02 o 
  -4   2   8      329.61      310.65      7.22 o 
  -3   2   8      290.12      292.27      5.52 o 
  -2   2   8       36.35       31.62      0.70 o 
  -1   2   8      737.15      717.49     13.34 o 
   0   2   8        6.80       13.68      0.34 o 
   1   2   8       92.09       73.19      1.73 o 
   2   2   8     2037.46     2211.33     40.92 o 
   3   2   8      730.39      755.50     17.16 o 
   4   2   8       13.58       13.80      0.48 o 
   5   2   8      414.79      424.04      9.75 o 
   6   2   8      164.81      169.40      4.02 o 
   7   2   8        7.23        7.10      0.44 o 
   8   2   8      613.44      616.21     20.11 o 
  -6   3   8      186.21      194.89      6.73 o 
  -5   3   8        0.16        0.29      0.40 o 
  -4   3   8      110.27      121.37      4.25 o 
  -3   3   8        0.58        2.47      0.53 o 
  -2   3   8      114.06      118.79      2.86 o 
  -1   3   8      166.84      172.24      4.04 o 
   0   3   8      249.04      259.50      8.47 o 
   1   3   8      468.34      469.76      8.75 o 
   2   3   8     1189.13     1310.80     39.47 o 
   3   3   8      476.28      516.12      9.61 o 
   4   3   8      190.70      185.66      6.47 o 
   5   3   8      600.63      587.47     15.49 o 
   6   3   8      834.21      846.57     27.34 o 
   7   3   8      139.11      148.06      5.07 o 
   8   3   8      957.57      980.71     31.76 o 
  -5   4   8        1.35        0.58      0.33 o 
  -4   4   8       14.37       11.43      0.53 o 
  -3   4   8      117.33      118.39      3.50 o 
  -2   4   8      249.20      233.94      5.48 o 
  -1   4   8       55.11       50.27      1.31 o 
   0   4   8      170.57      169.07      6.13 o 
   1   4   8        0.27        0.88      0.19 o 
   2   4   8       67.95       68.90      3.01 o 
   3   4   8       84.94       87.07      1.69 o 
   4   4   8      130.96      136.23      3.22 o 
   5   4   8       16.17       12.77      0.45 o 
   6   4   8      634.19      635.25     20.88 o 
   7   4   8       85.54       80.89      2.91 o 
   8   4   8       22.62       22.52      1.14 o 
  -4   5   8       44.01       44.24      1.30 o 
  -3   5   8      356.26      344.31     11.38 o 
  -2   5   8      285.82      281.32      6.58 o 
  -1   5   8      682.89      686.29     18.59 o 
   0   5   8       56.38       55.55      1.45 o 
   1   5   8     5600.80     5537.38    156.00 o 
   2   5   8      139.96      137.92      3.27 o 
   3   5   8      813.63      794.54     18.10 o 
   4   5   8       12.34       13.51      0.57 o 
   5   5   8      478.13      487.93     11.20 o 
   6   5   8        8.07        7.59      0.36 o 
   7   5   8      563.40      580.68     18.89 o 
   8   5   8        4.00        4.15      0.49 o 
  -4   6   8        0.47        0.59      0.55 o 
  -3   6   8        1.66        3.13      0.37 o 
  -2   6   8      360.81      357.48      8.33 o 
  -1   6   8       10.90        8.85      0.69 o 
   0   6   8      285.87      288.37      6.72 o 
   1   6   8      488.00      502.65     11.55 o 
   2   6   8        1.25        2.27      0.28 o 
   3   6   8      248.35      239.54      7.95 o 
   4   6   8      190.88      227.58      7.57 o 
   5   6   8      114.90      107.19      3.72 o 
   7   6   8       45.09       48.01      1.85 o 
   8   6   8       31.82       34.14      1.51 o 
  -3   7   8       82.32       75.26      2.03 o 
  -2   7   8        1.94        2.60      0.39 o 
  -1   7   8      216.21      228.39      5.43 o 
   0   7   8        4.30        3.14      0.49 o 
   1   7   8       21.93       20.90      0.71 o 
   2   7   8        4.60        4.82      0.35 o 
   3   7   8       35.12       31.64      1.36 o 
   4   7   8       12.09        9.09      0.62 o 
   5   7   8      101.07       98.68      3.49 o 
  -1   8   8       75.02       62.39      1.73 o 
   0   8   8      344.25      378.10      8.83 o 
   1   8   8      175.94      184.04      4.42 o 
   2   8   8       65.33       70.88      1.84 o 
   3   8   8      524.12      503.53     16.45 o 
   5   8   8      493.74      506.31     16.54 o 
   1   9   8      106.34      111.09      2.83 o 
   2   9   8       31.12       31.48      1.01 o 
   3   9   8        0.99        0.87      0.26 o 
   4   9   8        0.32        0.43      0.25 o 
  -4  -8   9      110.43      118.42      2.99 o 
  -3  -8   9       35.10       46.54      1.35 o 
  -2  -8   9      134.32      147.36      5.13 o 
  -1  -8   9        3.81        2.63      0.45 o 
   0  -8   9      197.56      210.77      4.11 o 
   1  -8   9       12.71       10.08      0.43 o 
   2  -8   9       72.62       68.63      1.52 o 
  -5  -7   9       69.51       74.38      2.05 o 
  -4  -7   9       60.58       56.42      1.89 o 
  -3  -7   9        1.03        3.51      0.38 o 
  -2  -7   9       39.71       40.39      1.20 o 
  -1  -7   9       56.87       52.86      1.17 o 
   0  -7   9      190.53      184.33      3.60 o 
   1  -7   9        0.53        0.44      0.21 o 
   2  -7   9       15.31       15.29      0.63 o 
   3  -7   9        6.50        6.46      0.34 o 
  -6  -6   9      188.33      191.22      5.53 o 
  -5  -6   9      394.34      397.86      9.28 o 
  -4  -6   9       36.38       33.95      1.05 o 
  -3  -6   9     1065.45     1057.31     33.41 o 
  -2  -6   9       34.59       35.13      1.47 o 
  -1  -6   9      643.79      640.11     11.99 o 
   0  -6   9       14.80       12.07      0.41 o 
   1  -6   9      188.45      177.24      3.45 o 
   2  -6   9       11.99       10.29      0.40 o 
   3  -6   9       82.21       79.35      1.68 o 
   4  -6   9        5.76        5.63      0.37 o 
  -6  -5   9        0.88        0.34      0.41 o 
  -5  -5   9        6.25        5.02      0.36 o 
  -4  -5   9        5.99        8.54      0.47 o 
  -3  -5   9       10.38        9.04      0.48 o 
  -2  -5   9      120.44      109.40      6.41 o 
  -1  -5   9       14.98       12.93      0.40 o 
   0  -5   9      830.83      794.71     14.82 o 
   1  -5   9       27.60       24.07      0.61 o 
   2  -5   9        4.32        3.60      0.24 o 
   3  -5   9       40.76       37.26      0.88 o 
   4  -5   9      136.40      137.12      5.18 o 
   5  -5   9        5.64        5.81      0.44 o 
  -6  -4   9       75.14       74.80      1.98 o 
  -5  -4   9      359.89      360.49      8.41 o 
  -4  -4   9       16.54       14.92      0.61 o 
  -3  -4   9       24.31       28.42      2.45 o 
  -2  -4   9      114.10      113.88      4.49 o 
  -1  -4   9      144.22      152.19      2.94 o 
   0  -4   9       60.98       50.15      1.07 o 
   1  -4   9      139.01      142.28      2.77 o 
   2  -4   9      130.22      131.33      2.57 o 
   3  -4   9        7.06        5.37      0.25 o 
   4  -4   9      210.29      209.48      4.05 o 
   5  -4   9      191.83      199.34      4.79 o 
   6  -4   9      200.93      194.99      6.27 o 
  -7  -3   9       45.59       46.96      1.39 o 
  -6  -3   9       42.35       41.64      1.34 o 
  -5  -3   9       50.87       48.70      2.10 o 
  -4  -3   9      876.97      858.55     19.63 o 
  -3  -3   9        3.00        3.03      0.34 o 
  -2  -3   9      773.53      752.24     20.10 o 
  -1  -3   9      134.82      132.32      2.57 o 
   0  -3   9        2.92        2.55      0.32 o 
   1  -3   9      467.18      456.89      8.92 o 
   2  -3   9       33.75       37.67      0.84 o 
   3  -3   9      177.55      164.30      3.17 o 
   4  -3   9      114.07      113.33      3.74 o 
   5  -3   9      227.98      236.10      5.59 o 
   6  -3   9        0.84        1.01      0.52 o 
   7  -3   9      118.82      119.06      3.47 o 
  -7  -2   9        4.71        4.71      0.57 o 
  -6  -2   9       28.03       27.15      1.13 o 
  -5  -2   9       31.33       29.62      0.92 o 
  -4  -2   9      208.15      208.67      4.92 o 
  -3  -2   9      466.57      481.18     11.06 o 
  -2  -2   9       66.21       58.97      1.30 o 
  -1  -2   9      410.51      379.91      7.13 o 
   0  -2   9      130.59      132.34      2.56 o 
   1  -2   9       19.59       25.71      0.61 o 
   2  -2   9      538.04      535.32     10.00 o 
   3  -2   9       27.69       33.21      0.75 o 
   4  -2   9      230.94      236.36      4.50 o 
   5  -2   9        0.03        0.04      0.22 o 
   6  -2   9      168.62      172.83      4.17 o 
   7  -2   9       57.05       58.17      1.61 o 
  -6  -1   9        9.14        9.67      0.52 o 
  -5  -1   9      275.05      266.20     23.58 o 
  -4  -1   9      391.57      389.73      9.01 o 
  -3  -1   9      683.23      693.68     18.58 o 
  -2  -1   9      132.00      132.79      2.57 o 
  -1  -1   9     1224.60     1173.41     21.78 o 
   0  -1   9       63.44       69.45      1.39 o 
   1  -1   9      260.39      233.89      4.42 o 
   2  -1   9       22.72       17.87      0.56 o 
   3  -1   9       11.67       12.72      0.37 o 
   4  -1   9       26.53       29.28      0.67 o 
   5  -1   9        2.75        2.54      0.62 o 
   6  -1   9        2.13        1.93      0.29 o 
   7  -1   9        1.11        1.13      0.38 o 
  -6   0   9        9.24       11.11      0.83 o 
  -5   0   9        7.88        7.03      0.61 o 
  -4   0   9       16.12       18.95      0.97 o 
  -3   0   9       95.46       94.32      2.30 o 
  -2   0   9      368.76      369.09      6.92 o 
  -1   0   9      748.74      774.13     14.40 o 
   0   0   9      909.84      913.15     21.88 o 
   1   0   9      284.13      263.72      5.26 o 
   2   0   9      220.54      216.47      4.09 o 
   3   0   9      388.44      379.91      7.11 o 
   4   0   9       56.99       51.69      1.36 o 
   5   0   9      132.23      135.31      3.26 o 
   6   0   9        2.11        2.25      0.39 o 
   7   0   9      263.45      294.88      9.80 o 
   8   0   9       17.17       14.27      0.65 o 
  -6   1   9       88.24      101.06      3.69 o 
  -5   1   9      118.28      117.62      4.17 o 
  -4   1   9       81.19       54.71      2.09 o 
  -3   1   9       24.03       17.64      0.76 o 
  -2   1   9       98.94       97.82      1.92 o 
  -1   1   9       81.13       79.27      2.76 o 
   0   1   9        3.58        5.48      0.48 o 
   1   1   9        9.46       12.28      0.33 o 
   2   1   9       25.20       27.35      0.62 o 
   3   1   9       61.31       63.71      1.27 o 
   4   1   9      227.12      219.14      5.12 o 
   5   1   9        7.92        6.49      0.37 o 
   6   1   9      103.44      100.02      2.48 o 
   7   1   9        1.93        1.02      0.35 o 
   8   1   9       55.10       51.14      1.43 o 
  -6   2   9        4.55        4.09      0.64 o 
  -5   2   9      318.37      329.50     10.96 o 
  -4   2   9        3.84        2.51      0.35 o 
  -3   2   9      718.94      711.56     16.28 o 
  -2   2   9       10.18        6.39      0.30 o 
  -1   2   9      991.70      956.69     33.74 o 
   0   2   9       77.01       76.91      1.52 o 
   1   2   9      407.06      360.78      6.75 o 
   2   2   9      572.10      628.38     11.69 o 
   3   2   9      155.33      156.57      2.98 o 
   4   2   9      118.66      115.57      2.76 o 
   5   2   9      117.85      111.84      2.70 o 
   6   2   9       67.19       63.63      1.65 o 
   7   2   9       92.23       81.14      2.07 o 
   8   2   9       35.76       38.34      1.70 o 
  -5   3   9       34.18       32.82      1.49 o 
  -4   3   9        2.32        2.50      0.30 o 
  -3   3   9        3.86        3.07      0.37 o 
  -2   3   9      127.35      130.29      3.13 o 
  -1   3   9       17.60       13.49      0.49 o 
   0   3   9      543.93      521.51     11.94 o 
   1   3   9      289.49      303.49      5.69 o 
   2   3   9      728.74      716.46     13.32 o 
   3   3   9       53.67       49.25      1.25 o 
   4   3   9      274.25      267.73     12.60 o 
   5   3   9      118.34      116.80      2.81 o 
   6   3   9      154.44      150.44      5.08 o 
   7   3   9      426.05      415.94     18.66 o 
   8   3   9      311.12      272.98      9.13 o 
  -5   4   9      364.04      418.42     13.86 o 
  -4   4   9       57.23       54.16      1.80 o 
  -3   4   9      401.75      400.99      9.30 o 
  -2   4   9       22.46       21.43      0.72 o 
  -1   4   9       63.28       56.80      1.48 o 
   0   4   9        3.11        3.37      0.29 o 
   1   4   9      517.01      515.52     11.81 o 
   2   4   9      175.28      178.75      4.19 o 
   3   4   9       62.64       60.15      2.04 o 
   4   4   9       24.23       21.58      0.65 o 
   5   4   9        3.82        2.57      0.66 o 
   6   4   9        3.94        2.87      0.41 o 
   7   4   9       27.60       24.04      1.27 o 
   8   4   9      543.07      539.98     17.67 o 
  -4   5   9        1.87        0.68      0.30 o 
  -3   5   9      157.53      164.24      4.16 o 
  -2   5   9       22.32       23.37      0.78 o 
  -1   5   9      534.82      540.47     12.43 o 
   0   5   9      613.51      609.89     13.98 o 
   1   5   9       24.99       23.36      1.80 o 
   2   5   9      648.74      650.64     14.87 o 
   3   5   9     1705.76     1809.77     58.18 o 
   4   5   9      130.54      136.68      4.67 o 
   5   5   9      604.01      594.02     19.28 o 
   6   5   9       44.29       44.40      1.32 o 
   7   5   9      126.36      133.71      4.60 o 
   8   5   9       24.76       27.62      1.31 o 
  -3   6   9       61.76       66.72      2.80 o 
  -2   6   9       84.77       82.77      2.17 o 
  -1   6   9       29.87       27.31      0.87 o 
   0   6   9      258.77      262.45      6.15 o 
   1   6   9      127.60      126.87      4.37 o 
   2   6   9      446.82      449.58     10.35 o 
   4   6   9       87.71       88.67      3.17 o 
   5   6   9       21.31       19.05      0.95 o 
   6   6   9      556.05      534.94     17.42 o 
  -2   7   9       62.41       64.06      1.75 o 
  -1   7   9      301.22      302.73      7.12 o 
   0   7   9        0.91        1.38      0.29 o 
   1   7   9      358.37      353.65      8.23 o 
   2   7   9       88.84       86.27      2.17 o 
   3   7   9      256.45      251.50      8.39 o 
   4   7   9        3.74        3.94      0.50 o 
   5   7   9       63.98       61.22      2.32 o 
   6   7   9        0.74        0.80      0.39 o 
  -1   8   9      408.75      430.55     10.04 o 
   0   8   9        9.59        9.74      0.49 o 
   1   8   9     1116.33     1170.60     37.77 o 
   2   8   9      410.96      428.94     14.10 o 
   3   8   9      169.80      168.51      5.78 o 
   4   8   9       27.81       27.94      1.30 o 
   5   8   9      273.95      273.18      9.11 o 
   1   9   9       28.15       31.67      1.18 o 
   2   9   9       27.66       26.45      1.33 o 
   3   9   9      111.54      112.34      4.03 o 
   4   9   9      157.00      155.47      5.40 o 
  -3  -8  10       14.21       11.54      0.60 o 
  -2  -8  10       30.81       26.61      0.91 o 
  -1  -8  10      209.13      241.76      8.16 o 
   0  -8  10       60.57       69.78      1.53 o 
   1  -8  10      504.23      549.72     10.39 o 
  -5  -7  10       39.03       40.04      1.25 o 
  -4  -7  10      410.48      430.87     14.21 o 
  -3  -7  10       11.07       12.22      0.61 o 
  -2  -7  10      346.98      361.63      8.47 o 
  -1  -7  10        3.53        4.14      0.38 o 
   0  -7  10      190.69      210.50      4.10 o 
   1  -7  10       10.99       10.50      0.43 o 
   2  -7  10       67.95       64.68      1.99 o 
   3  -7  10        6.96        6.13      0.38 o 
  -5  -6  10      181.65      177.91      6.48 o 
  -4  -6  10        0.18        0.76      0.57 o 
  -3  -6  10      218.20      206.21      4.94 o 
  -2  -6  10        2.27        4.54      0.37 o 
  -1  -6  10      175.21      215.95      4.17 o 
   0  -6  10        6.07        7.19      0.32 o 
   1  -6  10      188.65      192.65      4.25 o 
   2  -6  10      168.97      170.09      4.32 o 
   3  -6  10      597.07      589.63     11.10 o 
   4  -6  10       50.97       48.62      1.33 o 
  -6  -5  10        8.33        6.73      0.58 o 
  -5  -5  10       19.39       17.81      0.82 o 
  -4  -5  10        9.24        6.51      0.92 o 
  -3  -5  10      114.40      103.83      2.60 o 
  -2  -5  10      247.81      208.77     10.40 o 
  -1  -5  10      383.63      322.72      6.12 o 
   0  -5  10       31.08       22.78      0.59 o 
   1  -5  10      113.61      101.65      2.05 o 
   2  -5  10        0.96        1.13      0.28 o 
   3  -5  10      130.70      132.05      2.63 o 
   4  -5  10        2.87        2.29      0.21 o 
   5  -5  10     1487.05     1535.97     80.76 o 
  -6  -4  10       35.14       33.90      1.09 o 
  -5  -4  10      467.32      478.86     11.09 o 
  -4  -4  10      132.13      127.14      3.13 o 
  -3  -4  10      454.10      447.36     10.34 o 
  -2  -4  10      335.76      328.12      7.63 o 
  -1  -4  10       13.87        6.34      0.33 o 
   0  -4  10     1231.39     1286.08     23.89 o 
   1  -4  10      155.37      157.64      3.06 o 
   2  -4  10      213.45      202.82      3.90 o 
   3  -4  10        4.55        4.71      0.27 o 
   4  -4  10      157.95      158.99      4.63 o 
   5  -4  10      720.41      754.46     17.35 o 
   6  -4  10        3.96        3.80      0.58 o 
  -6  -3  10        9.46        7.53      0.46 o 
  -5  -3  10       17.85       17.56      0.66 o 
  -4  -3  10       53.99       48.03      2.51 o 
  -3  -3  10      473.30      454.48     11.07 o 
  -2  -3  10       13.24       10.03      0.66 o 
  -1  -3  10      479.49      453.12      9.01 o 
   0  -3  10        5.58        4.81      0.28 o 
   1  -3  10      484.37      483.36     11.91 o 
   2  -3  10        3.43        2.08      0.18 o 
   3  -3  10       82.94       70.57      1.46 o 
   4  -3  10      209.35      210.87      5.00 o 
   5  -3  10      575.60      616.76     15.29 o 
   6  -3  10      159.22      164.07      9.59 o 
  -6  -2  10       61.06       57.21      1.59 o 
  -5  -2  10       70.51       73.46      1.92 o 
  -4  -2  10      274.46      282.08      6.60 o 
  -3  -2  10       13.15       12.89      0.52 o 
  -2  -2  10     1481.29     1476.28     27.39 o 
  -1  -2  10      190.06      177.82      3.40 o 
   0  -2  10      158.64      145.73      2.81 o 
   1  -2  10       85.45       87.09      2.18 o 
   2  -2  10      115.42      106.16      3.12 o 
   3  -2  10        9.74        9.49      0.37 o 
   4  -2  10      295.99      301.17      7.02 o 
   5  -2  10        9.80        8.34      0.54 o 
   6  -2  10        5.46        6.20      1.87 o 
   7  -2  10       17.14       16.80      0.70 o 
  -6  -1  10        3.49        3.36      0.30 o 
  -5  -1  10      309.29      328.78      7.68 o 
  -4  -1  10        0.29        0.33      0.13 o 
  -3  -1  10       56.57       56.82      1.19 o 
  -2  -1  10     2476.27     2446.42     45.30 o 
  -1  -1  10     1238.51     1243.35     23.56 o 
   0  -1  10      849.26      825.43     15.35 o 
   1  -1  10       27.09       23.85      0.57 o 
   2  -1  10      772.18      758.44     14.12 o 
   3  -1  10      474.89      483.16      9.04 o 
   4  -1  10     1430.53     1493.68     33.98 o 
   5  -1  10      220.18      223.73      5.28 o 
   6  -1  10      315.90      319.05      7.47 o 
   7  -1  10       14.32       13.40      0.61 o 
  -6   0  10       20.47       18.63      1.33 o 
  -5   0  10        1.71        0.99      0.38 o 
  -4   0  10      132.72      129.11      3.34 o 
  -3   0  10       17.64       17.55      0.47 o 
  -2   0  10      243.98      231.44      4.39 o 
  -1   0  10      156.88      153.94      2.95 o 
   0   0  10        4.80        5.96      0.26 o 
   1   0  10        4.82        4.05      0.47 o 
   2   0  10        8.64        8.45      0.28 o 
   3   0  10      143.57      121.56      2.36 o 
   4   0  10       95.11       95.77      2.36 o 
   5   0  10      266.63      265.49      6.22 o 
   6   0  10       25.88       24.09      1.64 o 
   7   0  10      197.23      201.73      4.83 o 
   8   0  10        2.08        1.02      0.45 o 
  -6   1  10       60.91       56.04      2.28 o 
  -5   1  10      235.10      240.55      8.12 o 
  -4   1  10      427.96      403.98     13.28 o 
  -3   1  10        8.62        6.05      0.26 o 
  -2   1  10      666.01      625.45     14.30 o 
  -1   1  10        0.46        0.39      0.14 o 
   0   1  10      293.21      289.67      5.45 o 
   1   1  10       30.55       36.14      0.78 o 
   2   1  10      111.24      115.43      2.34 o 
   3   1  10       47.91       46.00      1.20 o 
   4   1  10       45.98       36.92      1.03 o 
   5   1  10        4.04        4.24      0.31 o 
   6   1  10        6.64        6.27      0.39 o 
   7   1  10       38.71       36.07      1.54 o 
   8   1  10        0.02        0.13      0.18 o 
  -5   2  10      239.17      263.52      8.88 o 
  -4   2  10        0.13        0.06      0.40 o 
  -3   2  10     1483.62     1378.12     48.34 o 
  -2   2  10      200.61      147.38     10.95 o 
  -1   2  10      518.43      455.81      8.53 o 
   0   2  10       31.09       32.85      0.72 o 
   1   2  10      631.49      641.27     11.94 o 
   2   2  10      430.96      467.57     11.38 o 
   3   2  10       10.51        5.52      0.31 o 
   4   2  10     1773.59     1921.51     61.74 o 
   5   2  10      169.03      163.91      3.89 o 
   6   2  10      188.99      183.33      4.37 o 
   7   2  10       79.25       79.05      2.03 o 
   8   2  10      139.24      137.73      3.77 o 
  -5   3  10       13.23       10.97      0.82 o 
  -4   3  10        5.04        5.91      0.40 o 
  -3   3  10       14.69        9.53      0.52 o 
  -2   3  10       14.15        6.40      0.55 o 
  -1   3  10        4.48        4.21      0.52 o 
   0   3  10        2.69        2.01      0.38 o 
   1   3  10       23.68       22.98      1.05 o 
   2   3  10       63.77       68.99      1.38 o 
   3   3  10      172.31      169.99      3.99 o 
   4   3  10      816.75      849.67     19.38 o 
   5   3  10       41.20       41.60      1.14 o 
   6   3  10        2.66        3.10      0.33 o 
   7   3  10       17.80       20.73      0.91 o 
   8   3  10      256.10      247.52      8.33 o 
  -4   4  10      331.12      344.24      8.06 o 
  -3   4  10       90.70       74.86      2.80 o 
  -2   4  10      100.47      106.70      2.65 o 
  -1   4  10      258.92      268.62      6.27 o 
   0   4  10      178.54      170.20      4.03 o 
   1   4  10       17.11       14.94      0.52 o 
   2   4  10      108.12      108.38      2.61 o 
   3   4  10        1.80        1.25      0.31 o 
   4   4  10       60.83       67.92      1.70 o 
   5   4  10       28.37       28.76      0.85 o 
   6   4  10       16.70       17.54      0.62 o 
   7   4  10        1.61        1.09      0.47 o 
   8   4  10       21.48       19.03      1.02 o 
  -4   5  10       15.24       12.51      0.62 o 
  -3   5  10      371.60      398.28      9.90 o 
  -2   5  10       15.74       13.96      1.00 o 
  -1   5  10      227.90      221.40      5.23 o 
   0   5  10      387.87      376.26      8.71 o 
   1   5  10      259.18      260.63      6.08 o 
   2   5  10        2.70        2.86      0.64 o 
   3   5  10     1480.24     1551.34     49.94 o 
   4   5  10       28.83       32.34      1.39 o 
   5   5  10      164.17      166.66      5.65 o 
   6   5  10       83.79       81.26      2.93 o 
   7   5  10      186.81      201.24      6.76 o 
   8   5  10      293.82      293.89      9.78 o 
  -3   6  10       31.69       33.61      1.09 o 
  -2   6  10       26.96       29.57      0.99 o 
  -1   6  10        2.29        2.43      0.35 o 
   0   6  10        0.77        1.34      0.34 o 
   1   6  10      118.02      114.90      4.02 o 
   2   6  10        0.58        1.39      0.23 o 
   3   6  10     1712.50     1778.90     57.25 o 
   4   6  10       59.59       56.66      2.18 o 
   5   6  10       13.18       12.84      0.78 o 
   6   6  10        0.68        0.37      0.20 o 
  -2   7  10        9.70        8.42      1.24 o 
  -1   7  10      119.07      113.00      4.52 o 
   0   7  10      275.00      286.14      9.55 o 
   1   7  10      250.31      245.78      5.80 o 
   2   7  10       59.98       58.74      2.27 o 
   3   7  10      193.22      198.09      6.71 o 
   4   7  10        5.06        6.16      0.54 o 
   5   7  10        0.08        0.34      0.20 o 
   6   7  10       44.02       46.01      1.87 o 
   0   8  10        0.71        0.47      0.25 o 
   1   8  10      128.69      118.44      2.95 o 
   2   8  10       63.63       63.88      2.49 o 
   3   8  10      306.69      300.14     10.01 o 
   4   8  10        5.46        5.59      0.60 o 
   5   8  10      168.47      170.25      5.86 o 
   3   9  10       59.33       56.49      2.29 o 
  -2  -8  11       42.19       51.04      1.50 o 
  -1  -8  11      117.18      140.13      3.50 o 
   0  -8  11       24.27       25.30      0.94 o 
  -4  -7  11      270.17      272.35      6.49 o 
  -3  -7  11      113.26      120.05      3.03 o 
  -2  -7  11      270.51      282.38      6.73 o 
  -1  -7  11       77.84       77.94      2.08 o 
   0  -7  11      145.80      155.90      3.11 o 
   1  -7  11       17.76       20.16      0.61 o 
   2  -7  11      282.68      281.39      5.43 o 
  -5  -6  11       42.33       31.86      1.07 o 
  -4  -6  11       38.26       42.62      2.10 o 
  -3  -6  11      255.08      246.11      5.85 o 
  -2  -6  11       10.71       11.91      0.57 o 
  -1  -6  11      803.83      793.83     18.21 o 
   0  -6  11        0.19        0.70      0.29 o 
   1  -6  11      592.61      617.37     11.60 o 
   2  -6  11        0.06        0.01      0.18 o 
   3  -6  11      152.66      146.91      2.98 o 
   4  -6  11      124.85      125.10      7.60 o 
  -5  -5  11       31.99       31.65      1.14 o 
  -4  -5  11      254.16      254.85      6.05 o 
  -3  -5  11       18.74       21.07      1.66 o 
  -2  -5  11       97.80       88.97      2.27 o 
  -1  -5  11       92.82       80.85      1.67 o 
   0  -5  11       28.05       29.40      0.73 o 
   1  -5  11        4.79        5.84      0.29 o 
   2  -5  11       98.01       91.04      4.88 o 
   3  -5  11       20.33       20.04      0.59 o 
   4  -5  11       21.89       19.96      0.78 o 
   5  -5  11       61.38       59.23      1.66 o 
  -6  -4  11      100.93      100.21      2.60 o 
  -5  -4  11      261.66      287.38      9.59 o 
  -4  -4  11      299.67      292.28      6.88 o 
  -3  -4  11      170.14      173.40      6.20 o 
  -2  -4  11      241.87      240.84      7.86 o 
  -1  -4  11       26.95       29.20      0.70 o 
   0  -4  11      740.73      754.63     14.09 o 
   1  -4  11      179.61      184.47      3.57 o 
   2  -4  11      806.52      804.19     15.02 o 
   3  -4  11        0.39        0.53      0.26 o 
   4  -4  11      106.50      104.64      2.65 o 
   5  -4  11       38.97       36.72      1.15 o 
  -6  -3  11      199.62      207.27      5.00 o 
  -5  -3  11        3.31        2.85      0.28 o 
  -4  -3  11        0.67        0.79      0.35 o 
  -3  -3  11       16.67       12.41      0.62 o 
  -2  -3  11       13.58       13.47      0.40 o 
  -1  -3  11      123.81      108.49      2.15 o 
   0  -3  11        9.17        7.65      0.43 o 
   1  -3  11      176.43      170.82      3.30 o 
   2  -3  11       73.18       71.03      1.46 o 
   3  -3  11      852.70      873.87     16.29 o 
   4  -3  11        1.80        2.23      0.30 o 
   5  -3  11       71.07       65.31      2.17 o 
   6  -3  11       18.40       18.03      0.74 o 
  -6  -2  11      428.79      449.78     10.47 o 
  -5  -2  11        1.04        2.10      0.23 o 
  -4  -2  11      255.84      252.79      5.96 o 
  -3  -2  11       74.45       69.92      1.80 o 
  -2  -2  11     1943.17     1956.13     37.57 o 
  -1  -2  11      909.89      890.69     16.58 o 
   0  -2  11      632.06      617.62     11.53 o 
   1  -2  11        1.79        1.41      0.17 o 
   2  -2  11       19.13       14.77      0.41 o 
   3  -2  11       31.84       33.29      0.87 o 
   4  -2  11        4.47        3.53      0.34 o 
   5  -2  11        4.81        4.67      0.35 o 
   6  -2  11       87.60       84.13      2.19 o 
   7  -2  11       14.34       12.79      0.65 o 
  -6  -1  11       49.36       52.66      1.50 o 
  -5  -1  11      285.26      292.84      6.89 o 
  -4  -1  11      107.45      109.86      2.72 o 
  -3  -1  11      169.04      164.32      6.17 o 
  -2  -1  11      356.39      341.38      6.44 o 
  -1  -1  11      183.40      184.00      4.33 o 
   0  -1  11      304.06      277.41      6.43 o 
   1  -1  11     1682.70     1663.07     30.84 o 
   2  -1  11      605.59      588.62     10.99 o 
   3  -1  11      139.50      125.69      2.45 o 
   4  -1  11      458.07      452.05     10.46 o 
   5  -1  11        2.53        2.53      0.32 o 
   6  -1  11      124.19      119.57      2.98 o 
   7  -1  11        4.02        2.56      0.47 o 
  -5   0  11        5.22        5.94      0.42 o 
  -4   0  11        5.82        6.46      0.43 o 
  -3   0  11        8.99        9.51      0.41 o 
  -2   0  11       18.66       17.43      0.77 o 
  -1   0  11        0.27        0.48      0.14 o 
   0   0  11        6.64        6.14      0.51 o 
   1   0  11      101.08      100.93      1.98 o 
   2   0  11        2.18        2.22      0.22 o 
   3   0  11      170.93      165.39      4.73 o 
   4   0  11       43.23       42.64      1.17 o 
   5   0  11      424.10      428.62      9.91 o 
   6   0  11       58.00       56.09      1.52 o 
   7   0  11       62.06       64.63      1.76 o 
  -5   1  11       51.95       58.79      2.40 o 
  -4   1  11      259.45      296.65      9.88 o 
  -3   1  11       98.92       99.05      2.44 o 
  -2   1  11       45.14       65.07      1.35 o 
  -1   1  11       20.65       21.04      0.52 o 
   0   1  11     1132.67     1148.72     21.33 o 
   1   1  11       17.06       16.96      0.57 o 
   2   1  11      710.20      689.88     17.01 o 
   3   1  11        1.31        0.03      0.29 o 
   4   1  11      241.98      242.92      7.38 o 
   5   1  11       11.70       10.88      0.50 o 
   6   1  11        4.84        3.52      0.32 o 
   7   1  11        1.40        1.97      0.49 o 
  -5   2  11       93.18       93.11      3.46 o 
  -4   2  11       23.91       19.96      1.08 o 
  -3   2  11      142.10      138.60      3.35 o 
  -2   2  11      494.47      421.43      9.73 o 
  -1   2  11      344.18      329.78      7.63 o 
   0   2  11      145.10      151.61      3.60 o 
   1   2  11      254.09      241.84      4.57 o 
   2   2  11      158.90      153.12      2.93 o 
   3   2  11      180.67      162.63      3.84 o 
   5   2  11       32.06       27.50      0.84 o 
   6   2  11      492.31      507.35     16.53 o 
   7   2  11       95.98       89.40      2.28 o 
   8   2  11      114.73      113.24      2.86 o 
  -4   3  11      118.77      126.15      4.48 o 
  -3   3  11       64.93       56.39      1.53 o 
  -2   3  11      102.89      107.69      3.22 o 
  -1   3  11       67.46       59.92      1.58 o 
   0   3  11       59.79       53.02      1.38 o 
   1   3  11       54.82       56.82      1.54 o 
   2   3  11      107.90      108.98      2.63 o 
   3   3  11       87.06       90.66      2.21 o 
   4   3  11      149.85      146.42      3.55 o 
   5   3  11       15.40       12.76      0.52 o 
   6   3  11        6.60        7.09      0.39 o 
   7   3  11       94.17       89.11      3.90 o 
   8   3  11       10.99        9.52      0.76 o 
  -4   4  11        2.56        0.24      0.28 o 
  -3   4  11      231.61      247.22      5.85 o 
  -2   4  11      298.16      295.50      9.80 o 
  -1   4  11      203.54      183.00      9.06 o 
   0   4  11      567.06      538.85     17.53 o 
   1   4  11       39.58       38.00      1.05 o 
   2   4  11     1107.85     1142.36     26.01 o 
   3   4  11       80.10       82.21      2.95 o 
   4   4  11      301.55      306.69     10.13 o 
   5   4  11        1.18        1.25      0.53 o 
   6   4  11       95.44       95.17      3.33 o 
   7   4  11        0.31        0.93      0.95 o 
  -3   5  11       50.22       66.90      1.81 o 
  -2   5  11       26.60       32.45      1.51 o 
   0   5  11      141.14      134.60      3.26 o 
   1   5  11      232.75      227.13      5.34 o 
   2   5  11      783.59      804.37     26.06 o 
   3   5  11        0.44        0.14      0.35 o 
   4   5  11     1076.59     1108.28     35.79 o 
   6   5  11       38.88       36.41      1.54 o 
   7   5  11      157.51      148.62      5.11 o 
  -2   6  11       32.99       25.23      0.89 o 
  -1   6  11       81.87       89.72      2.31 o 
   0   6  11      276.80      279.29      9.25 o 
   1   6  11       12.64       11.16      0.48 o 
   2   6  11      267.79      254.37      8.51 o 
   3   6  11       60.97       64.16      2.43 o 
   4   6  11       97.59       95.71      3.45 o 
   5   6  11      111.38      114.18      4.03 o 
   6   6  11       79.22       77.16      2.86 o 
  -1   7  11      285.97      290.18      6.97 o 
   0   7  11       46.45       46.48      2.23 o 
   1   7  11       80.76       78.97      2.05 o 
   2   7  11      282.19      285.47      9.54 o 
   3   7  11        4.88        4.85      0.65 o 
   4   7  11      522.36      540.39     17.68 o 
   5   7  11        3.03        3.99      0.48 o 
   6   7  11      186.82      198.09      6.74 o 
   1   8  11       13.34       14.46      1.07 o 
   2   8  11      134.77      125.81      4.47 o 
   3   8  11      121.74      130.43      4.63 o 
   4   8  11       30.12       31.32      1.49 o 
   5   8  11        4.75        5.99      0.63 o 
  -3  -7  12       25.97       27.69      0.96 o 
  -2  -7  12      365.59      385.56      9.03 o 
  -1  -7  12        0.27        2.04      0.44 o 
   0  -7  12      307.94      318.49     23.94 o 
   1  -7  12       82.85       83.85      1.80 o 
  -4  -6  12        3.24        1.40      0.38 o 
  -3  -6  12      117.64      114.54      4.92 o 
  -2  -6  12       35.93       40.25      1.40 o 
  -1  -6  12      131.89      135.25      3.56 o 
   0  -6  12        0.79        0.43      0.47 o 
   1  -6  12      187.14      201.04      3.93 o 
   2  -6  12        6.19        5.33      0.32 o 
   3  -6  12       85.66       85.10      1.81 o 
  -5  -5  12      211.13      246.65      6.90 o 
  -4  -5  12       33.94       28.77      0.94 o 
  -3  -5  12       29.92       27.03      0.89 o 
  -2  -5  12       15.70       14.82      0.64 o 
  -1  -5  12       53.23       51.86      1.26 o 
   0  -5  12      135.81      115.65      2.33 o 
   1  -5  12       84.76       67.82      1.46 o 
   2  -5  12       17.14       13.37      0.45 o 
   3  -5  12        2.85        1.79      0.23 o 
   4  -5  12        3.91        3.22      0.42 o 
  -5  -4  12      265.51      298.32      7.05 o 
  -4  -4  12      162.61      161.54      4.15 o 
  -3  -4  12      396.52      412.18      9.58 o 
  -2  -4  12      148.00      144.79      3.52 o 
  -1  -4  12      449.55      458.55      8.64 o 
   0  -4  12       29.48       33.98      0.81 o 
   1  -4  12      162.69      136.78      2.70 o 
   2  -4  12      319.17      314.38     11.25 o 
   3  -4  12        1.83        2.30      0.32 o 
   4  -4  12      183.76      183.82      4.44 o 
   5  -4  12       64.53       64.40      2.87 o 
  -5  -3  12       23.76       23.18      1.16 o 
  -4  -3  12        0.17        0.19      0.34 o 
  -3  -3  12       12.56       12.49      0.62 o 
  -2  -3  12        9.16        8.87      0.43 o 
  -1  -3  12       28.02       24.42      0.62 o 
   0  -3  12       94.43       93.58      1.89 o 
   1  -3  12      184.99      173.24      3.36 o 
   2  -3  12       98.68       95.00      2.18 o 
   3  -3  12       36.87       33.62      0.81 o 
   4  -3  12       12.36       13.07      0.91 o 
   5  -3  12       28.91       26.96      0.92 o 
   6  -3  12       84.55       83.69      2.24 o 
  -5  -2  12      101.86      108.54      2.74 o 
  -4  -2  12      225.67      225.70      5.36 o 
  -3  -2  12        0.89        1.46      0.29 o 
  -2  -2  12      500.56      497.43      9.34 o 
  -1  -2  12       30.93       29.48      0.93 o 
   0  -2  12      125.03      117.82      2.32 o 
   1  -2  12      111.01      104.80      2.56 o 
   2  -2  12        7.88        8.30      0.32 o 
   3  -2  12      144.51      137.26      3.32 o 
   4  -2  12       84.90       88.03      2.67 o 
   5  -2  12       13.17       12.31      0.58 o 
   6  -2  12       46.14       45.71      1.91 o 
  -5  -1  12       75.10       78.59      2.06 o 
  -4  -1  12       67.19       70.67      2.77 o 
  -3  -1  12       95.13       93.72      2.81 o 
  -2  -1  12       39.59       38.97      1.14 o 
  -1  -1  12      105.97      103.70      2.53 o 
   0  -1  12     4456.18     4458.19     82.49 o 
   1  -1  12      954.61      955.09     17.77 o 
   2  -1  12      901.81      882.72     18.10 o 
   3  -1  12      108.01      101.88      2.50 o 
   4  -1  12      296.18      304.62      7.11 o 
   5  -1  12       94.37       89.50      2.29 o 
   6  -1  12      757.38      767.96     17.65 o 
   7  -1  12       33.15       27.00      0.96 o 
  -5   0  12      345.34      384.40     12.73 o 
  -4   0  12      133.41      132.96      4.65 o 
  -3   0  12       12.74       16.97      0.60 o 
  -2   0  12       22.88       21.10      0.94 o 
  -1   0  12       20.21       17.12      0.47 o 
   0   0  12      329.52      334.01      6.30 o 
   1   0  12       73.10       76.42      4.01 o 
   2   0  12       23.29       21.33      0.53 o 
   3   0  12       52.69       45.52      1.22 o 
   4   0  12       19.39       16.06      0.58 o 
   5   0  12       10.02        9.80      0.47 o 
   6   0  12      107.75       90.41      2.98 o 
   7   0  12        4.77        4.77      0.42 o 
  -5   1  12       20.50       16.74      1.01 o 
  -4   1  12      217.49      211.16      7.17 o 
  -3   1  12      173.75      157.96      3.79 o 
  -2   1  12      917.34      887.02     20.26 o 
  -1   1  12       20.28       17.35      0.46 o 
   0   1  12      721.30      716.76     13.36 o 
   1   1  12      111.34      116.81      3.45 o 
   2   1  12      359.55      339.89     18.28 o 
   3   1  12        4.58        3.75      0.26 o 
   4   1  12      213.18      214.93      5.06 o 
   5   1  12       33.64       34.78      1.06 o 
   6   1  12      224.12      232.63      5.51 o 
   7   1  12       21.24       22.01      0.80 o 
  -4   2  12       21.40       19.89      1.06 o 
  -3   2  12       13.65       14.97      0.58 o 
  -2   2  12       10.28       12.50      0.80 o 
  -1   2  12     1039.88      968.44     22.10 o 
   0   2  12       26.44       18.07      0.61 o 
   1   2  12      454.41      444.46     10.22 o 
   2   2  12       97.22       97.86      2.10 o 
   3   2  12      462.20      470.92     10.82 o 
   4   2  12      162.36      162.03      3.86 o 
   5   2  12       23.19       21.42      1.29 o 
   6   2  12      481.38      487.16     11.25 o 
   7   2  12       12.36       10.79      0.58 o 
  -4   3  12      213.82      243.80      8.26 o 
  -3   3  12      128.56      127.61      3.15 o 
  -2   3  12      269.46      264.80      6.22 o 
  -1   3  12      323.15      282.31      6.60 o 
   0   3  12      441.82      404.49     13.24 o 
   1   3  12        9.43        7.68      0.46 o 
   2   3  12       61.43       61.06      2.28 o 
   3   3  12        9.78        9.93      0.64 o 
   4   3  12       57.64       54.24      2.15 o 
   5   3  12       71.44       65.97      1.71 o 
   6   3  12      484.81      459.60     10.62 o 
   7   3  12        9.47        8.14      0.45 o 
  -3   4  12      100.73       92.42      2.38 o 
  -2   4  12      493.14      494.88     15.59 o 
  -1   4  12       83.44       70.18      2.60 o 
   0   4  12      457.74      480.86     15.71 o 
   1   4  12       92.42       92.39      2.29 o 
   2   4  12      264.41      251.47      8.37 o 
   3   4  12        2.68        1.76      0.36 o 
   4   4  12      362.57      375.97     12.38 o 
   6   4  12      427.46      442.80     14.53 o 
   7   4  12       43.66       43.84      1.26 o 
  -3   5  12        9.05        8.12      0.72 o 
  -2   5  12        3.52        2.92      0.35 o 
  -1   5  12       55.49       62.08      1.67 o 
   0   5  12      152.38      148.19      3.59 o 
   1   5  12       21.22       18.73      0.66 o 
   2   5  12        0.05       -0.13      0.32 o 
   3   5  12       68.70       68.44      2.57 o 
   4   5  12      227.56      225.53      7.58 o 
   5   5  12      266.79      273.89      9.13 o 
   6   5  12      148.78      143.73      4.99 o 
   7   5  12      120.85      117.49      4.15 o 
  -2   6  12      199.97      186.21      4.53 o 
  -1   6  12      251.12      259.23      9.72 o 
   0   6  12      176.25      177.63      5.25 o 
   1   6  12       27.63       26.29      0.87 o 
   2   6  12      797.31      798.31     25.93 o 
   3   6  12       85.48       86.10      3.18 o 
   4   6  12      128.53      126.56      4.47 o 
   5   6  12      961.32      978.47     31.69 o 
   6   6  12       80.79       72.61      2.73 o 
   0   7  12      124.18      117.58      2.95 o 
   1   7  12       58.73       53.82      1.50 o 
   2   7  12      568.77      591.27     19.34 o 
   3   7  12      356.37      370.82     12.29 o 
   4   7  12      130.03      131.73      4.65 o 
   5   7  12      681.30      675.14     22.02 o 
   6   7  12       38.78       42.67      1.84 o 
   2   8  12       17.62       15.03      1.01 o 
   3   8  12       25.91       24.56      1.26 o 
   4   8  12       36.12       33.30      1.57 o 
  -1  -7  13       10.96       10.79      0.59 o 
   0  -7  13      376.42      439.18     17.66 o 
  -3  -6  13       35.27       41.55      1.28 o 
  -2  -6  13       11.43        9.60      0.55 o 
  -1  -6  13        8.96       10.62      0.76 o 
   0  -6  13        9.98        9.13      0.39 o 
   1  -6  13        8.85        7.51      0.37 o 
   2  -6  13       10.13        9.96      0.42 o 
  -4  -5  13      209.68      212.74      5.13 o 
  -3  -5  13      193.50      191.95      6.35 o 
  -2  -5  13      276.44      304.10      7.16 o 
  -1  -5  13      346.38      362.62      8.47 o 
   0  -5  13       76.12       70.29      1.51 o 
   1  -5  13      696.32      668.57     15.38 o 
   2  -5  13      139.07      139.25      2.79 o 
   3  -5  13      102.49      101.62      2.60 o 
   4  -5  13        4.55        3.76      0.41 o 
  -4  -4  13        4.54        6.79      0.42 o 
  -3  -4  13       46.90       48.54      1.40 o 
  -2  -4  13       81.53       77.66      2.02 o 
  -1  -4  13       14.35       16.10      0.59 o 
   0  -4  13      113.13      118.78      2.92 o 
   1  -4  13        2.22        1.81      0.19 o 
   2  -4  13      470.53      475.22     11.77 o 
   3  -4  13        0.08        0.21      0.25 o 
   4  -4  13      586.35      607.46     19.84 o 
  -5  -3  13      198.78      214.25      5.16 o 
  -4  -3  13       80.35       78.28      2.21 o 
  -3  -3  13      181.54      180.33      4.34 o 
  -2  -3  13       31.45       28.45      1.21 o 
  -1  -3  13        9.70       10.43      0.37 o 
   0  -3  13       11.40       10.93      0.39 o 
   1  -3  13        6.72        5.51      0.28 o 
   2  -3  13       21.77       19.35      0.56 o 
   3  -3  13        9.64        8.44      0.47 o 
   4  -3  13        2.83        2.28      0.38 o 
   5  -3  13      150.52      157.90      5.49 o 
  -5  -2  13        5.54        3.76      0.63 o 
  -4  -2  13      786.54      871.86     19.98 o 
  -3  -2  13        7.81        8.30      0.58 o 
  -2  -2  13      127.36      136.94      3.89 o 
  -1  -2  13       11.73       11.23      0.39 o 
   0  -2  13      783.04      821.55     15.33 o 
   1  -2  13       25.32       26.02      0.67 o 
   2  -2  13       31.50       28.66      0.71 o 
   3  -2  13      128.93      120.32      2.95 o 
   4  -2  13       13.71       11.17      1.12 o 
   5  -2  13      150.59      148.53      3.65 o 
   6  -2  13       31.40       33.11      1.11 o 
  -5  -1  13       50.18       53.98      2.20 o 
  -4  -1  13        0.46        0.56      0.20 o 
  -3  -1  13      154.59      161.82      3.90 o 
  -2  -1  13        4.59        5.78      0.37 o 
  -1  -1  13       40.50       39.48      0.89 o 
   0  -1  13      113.56      109.70      2.68 o 
   1  -1  13      298.63      294.00      5.58 o 
   2  -1  13       46.48       41.37      1.09 o 
   3  -1  13      165.48      163.65      3.92 o 
   4  -1  13      370.28      376.95      8.76 o 
   5  -1  13        3.58        2.98      0.35 o 
   6  -1  13      354.20      359.99      8.43 o 
  -4   0  13        0.09        0.91      0.40 o 
  -3   0  13      221.83      229.51      7.71 o 
  -2   0  13        7.16        5.88      0.63 o 
  -1   0  13      153.59      156.28      3.03 o 
   0   0  13       86.48       81.45      2.59 o 
   1   0  13      175.45      174.22      3.36 o 
   2   0  13       13.48       12.71      0.40 o 
   3   0  13      350.83      344.10      7.98 o 
   4   0  13        6.06        5.24      0.39 o 
   5   0  13        0.73        1.09      0.42 o 
   6   0  13       18.05       17.42      0.70 o 
   7   0  13      104.99       92.07      2.40 o 
  -4   1  13      100.94      102.98      3.75 o 
  -3   1  13        0.31        0.03      0.33 o 
  -2   1  13      254.73      253.71      5.95 o 
  -1   1  13       33.31       29.70      0.89 o 
   0   1  13      126.56      137.28      2.67 o 
   1   1  13      137.27      139.10      2.70 o 
   2   1  13      486.48      473.00     10.87 o 
   3   1  13      192.51      192.19      4.54 o 
   4   1  13      346.83      352.42      8.18 o 
   5   1  13      141.44      135.93      3.32 o 
   6   1  13       85.10       85.05      2.20 o 
   7   1  13       61.67       58.68      3.01 o 
  -4   2  13        7.04        9.06      0.72 o 
  -3   2  13        6.59        4.69      0.32 o 
  -2   2  13       16.41        9.15      0.46 o 
  -1   2  13        5.80        5.35      0.39 o 
   0   2  13      311.89      264.15      8.75 o 
   1   2  13      174.80      167.51      4.40 o 
   2   2  13        4.14        4.55      0.50 o 
   3   2  13       35.61       34.60      0.98 o 
   4   2  13       33.58       33.41      0.97 o 
   5   2  13       14.99       13.58      0.55 o 
   6   2  13       36.64       36.67      1.10 o 
   7   2  13        9.45        6.55      0.63 o 
  -3   3  13       90.03       90.03      2.31 o 
  -2   3  13       51.34       53.23      1.47 o 
  -1   3  13      164.66      156.61      5.34 o 
   0   3  13        0.70        0.94      0.39 o 
   1   3  13      158.93      155.43      3.72 o 
   2   3  13        6.94        6.76      0.62 o 
   3   3  13      114.42      109.00      3.83 o 
   4   3  13       74.64       74.78      2.75 o 
   5   3  13        0.29        0.27      0.21 o 
   6   3  13      115.84      106.87      2.67 o 
   7   3  13        0.41        1.37      0.36 o 
  -3   4  13       58.78       54.69      1.57 o 
  -2   4  13       25.39       23.35      0.82 o 
  -1   4  13       58.20       52.84      1.46 o 
   0   4  13      192.30      188.34      4.50 o 
   1   4  13       78.45       73.23      1.89 o 
   2   4  13      266.70      268.96      8.97 o 
   3   4  13       12.49       11.84      0.75 o 
   4   4  13      367.24      374.63     12.35 o 
   5   4  13        9.55       10.93      0.77 o 
   6   4  13       44.78       45.58      1.86 o 
   7   4  13        2.55        3.21      0.49 o 
  -2   5  13      124.77      123.96      5.27 o 
  -1   5  13      110.44      127.12      3.15 o 
   0   5  13        0.76        1.86      0.31 o 
   1   5  13        7.65        5.24      0.35 o 
   2   5  13        5.51        5.41      0.53 o 
   3   5  13       12.15       11.54      0.79 o 
   4   5  13        0.29       -0.03      0.37 o 
   5   5  13       48.30       44.33      1.87 o 
   6   5  13      305.33      295.04      9.84 o 
  -1   6  13       45.01       51.47      1.49 o 
   0   6  13       35.16       26.00      0.89 o 
   1   6  13      135.08      140.17      4.91 o 
   2   6  13       34.54       36.02      1.62 o 
   3   6  13      111.56      111.22      4.02 o 
   5   6  13        1.20        1.52      0.54 o 
   6   6  13      130.49      122.94      4.38 o 
   1   7  13      138.59      144.89      5.12 o 
   2   7  13       15.49       15.16      0.93 o 
   3   7  13       10.15        9.10      0.73 o 
   4   7  13      717.31      708.78     23.12 o 
   5   7  13       64.89       58.82      2.38 o 
  -2  -6  14       63.55       68.17      1.89 o 
  -1  -6  14        6.81        8.52      0.52 o 
   0  -6  14       45.13       49.49      3.51 o 
   1  -6  14        1.64        0.78      0.26 o 
  -3  -5  14      681.49      739.23     17.02 o 
  -2  -5  14       84.05       70.68      1.90 o 
  -1  -5  14      346.92      386.12     12.63 o 
   0  -5  14       94.96      100.96      3.57 o 
   1  -5  14      298.03      298.19      7.00 o 
   2  -5  14       91.11       86.10      1.83 o 
   3  -5  14       66.47       69.67      1.91 o 
  -4  -4  14      183.82      205.36      4.96 o 
  -3  -4  14       70.60       89.97      2.75 o 
  -2  -4  14      184.28      195.55      5.30 o 
  -1  -4  14        2.71        2.18      0.30 o 
   0  -4  14      214.07      227.75      6.44 o 
   1  -4  14        3.73        4.09      0.32 o 
   2  -4  14        7.03        8.29      0.41 o 
   3  -4  14      442.77      449.52     14.78 o 
   4  -4  14      123.15      124.50      3.14 o 
  -4  -3  14        1.25        2.41      0.50 o 
  -3  -3  14      354.86      383.33      8.94 o 
  -2  -3  14       14.66       13.25      0.59 o 
  -1  -3  14      597.12      613.99     11.52 o 
   0  -3  14        2.19        2.02      0.22 o 
   1  -3  14      261.25      265.39      5.09 o 
   2  -3  14        1.17        0.86      0.26 o 
   3  -3  14       44.65       44.64      1.41 o 
   4  -3  14       23.39       19.77      1.05 o 
   5  -3  14        2.12        1.90      0.43 o 
  -4  -2  14       40.10       34.37      1.07 o 
  -3  -2  14       24.25       25.57      0.88 o 
  -2  -2  14      242.80      249.76      5.89 o 
  -1  -2  14      196.18      209.27      4.95 o 
   0  -2  14      496.91      522.40      9.82 o 
   1  -2  14      175.60      175.18      4.19 o 
   2  -2  14      185.70      188.50      4.67 o 
   3  -2  14      178.20      173.44      4.18 o 
   4  -2  14       71.86       73.57      1.94 o 
   5  -2  14      109.20      109.33      3.11 o 
  -4  -1  14        1.90        3.37      0.52 o 
  -3  -1  14      175.94      191.83      4.59 o 
  -2  -1  14       17.03       19.71      0.68 o 
  -1  -1  14        9.58        9.74      0.37 o 
   0  -1  14        3.76        3.98      0.29 o 
   1  -1  14        1.64        1.70      0.19 o 
   2  -1  14     2249.17     2301.19     64.50 o 
   3  -1  14      159.19      154.24      3.72 o 
   4  -1  14      277.34      262.43      6.19 o 
   5  -1  14       35.91       36.16      1.13 o 
   6  -1  14       47.00       46.00      1.38 o 
  -4   0  14       13.33       15.27      0.90 o 
  -3   0  14      788.77      847.93     27.50 o 
  -2   0  14       29.74       28.10      0.86 o 
  -1   0  14      272.36      286.74      5.46 o 
   0   0  14        0.10        0.12      0.35 o 
   1   0  14      258.41      271.55      5.17 o 
   2   0  14     1416.18     1472.92     33.52 o 
   3   0  14      475.70      475.29     10.97 o 
   4   0  14      114.42      114.63      2.85 o 
   5   0  14       17.68       17.41      0.71 o 
   6   0  14       36.22       35.58      1.11 o 
  -4   1  14      285.67      329.02     10.98 o 
  -3   1  14       37.90       41.05      1.75 o 
  -2   1  14       36.51       35.74      1.50 o 
  -1   1  14       33.48       31.57      0.94 o 
   0   1  14      261.42      259.14      8.60 o 
   1   1  14      112.72      118.16      2.88 o 
   2   1  14      435.98      435.35     10.04 o 
   3   1  14       21.85       19.33      0.67 o 
   4   1  14      233.88      229.80      5.43 o 
   5   1  14       64.87       60.45      1.63 o 
   6   1  14      112.50      104.31      3.72 o 
  -3   2  14        5.34        3.95      0.54 o 
  -2   2  14       20.58       17.11      1.26 o 
  -1   2  14      276.23      262.06      8.71 o 
   0   2  14       44.73       39.24      1.12 o 
   1   2  14       11.31        9.86      0.46 o 
   2   2  14       24.22       30.23      1.32 o 
   3   2  14        9.24        9.46      0.70 o 
   4   2  14       17.04       15.13      0.59 o 
   5   2  14        7.23        8.71      0.47 o 
   6   2  14        5.88        5.25      0.58 o 
  -3   3  14      288.70      299.33      7.06 o 
  -2   3  14       47.39       49.39      1.39 o 
  -1   3  14      406.90      412.22     13.53 o 
   0   3  14      135.21      134.30      3.28 o 
   1   3  14     1369.59     1267.25     40.89 o 
   2   3  14      278.18      287.08      9.55 o 
   3   3  14      452.92      471.47     15.45 o 
   4   3  14        9.09        6.99      0.59 o 
   5   3  14      276.72      279.13      9.34 o 
   6   3  14       18.97       17.14      1.00 o 
  -2   4  14        7.75        5.18      0.42 o 
  -1   4  14        9.59        8.08      0.45 o 
   0   4  14       24.88       22.14      0.77 o 
   1   4  14        0.10        0.27      0.26 o 
   2   4  14       70.48       81.44      3.02 o 
   3   4  14       23.91       25.92      1.29 o 
   4   4  14      106.34      107.94      3.88 o 
   5   4  14       26.51       26.38      1.31 o 
   6   4  14      422.98      419.28     13.83 o 
  -1   5  14      104.15       99.03      2.55 o 
   0   5  14      111.99      111.99      2.81 o 
   1   5  14      116.57      105.50      3.80 o 
   2   5  14        0.01        0.49      0.24 o 
   3   5  14       60.63       59.70      2.35 o 
   4   5  14        2.78        3.32      0.57 o 
   5   5  14        6.64        4.49      0.51 o 
   6   5  14       64.74       55.88      2.25 o 
   0   6  14      103.55       90.99      2.82 o 
   1   6  14      427.81      452.81     14.93 o 
   2   6  14        8.12       10.12      0.78 o 
   3   6  14      146.22      145.72      5.12 o 
   4   6  14      313.63      308.41     10.31 o 
   5   6  14      132.90      136.71      4.84 o 
  -2  -5  15      149.19      155.18      3.84 o 
  -1  -5  15      137.26      138.52      3.45 o 
   0  -5  15       97.84       99.55      2.56 o 
   1  -5  15      173.63      173.18      3.43 o 
   2  -5  15        1.19        1.08      0.36 o 
  -3  -4  15       13.99       16.26      0.73 o 
  -2  -4  15        2.57        2.28      0.68 o 
  -1  -4  15       16.61       17.58      0.68 o 
   0  -4  15        0.25        0.30      0.31 o 
   1  -4  15       40.91       40.14      1.07 o 
   2  -4  15        3.96        4.62      0.34 o 
   3  -4  15       39.42       31.65      1.04 o 
  -3  -3  15      328.21      358.67      8.40 o 
  -2  -3  15        0.21        0.40      0.17 o 
  -1  -3  15      269.70      289.00      6.79 o 
   0  -3  15       38.45       34.64      0.85 o 
   1  -3  15       63.09       63.43      1.41 o 
   2  -3  15       40.17       41.92      1.42 o 
   3  -3  15       35.79       35.21      1.08 o 
   4  -3  15      227.93      233.33      5.60 o 
  -3  -2  15        3.00        3.46      0.37 o 
  -2  -2  15      648.24      702.72     28.10 o 
  -1  -2  15       11.31       10.23      0.40 o 
   0  -2  15      138.39      143.51      2.84 o 
   1  -2  15      236.35      245.15      5.58 o 
   2  -2  15      234.67      236.54      5.59 o 
   3  -2  15       81.59       79.15      2.05 o 
   4  -2  15        0.09       -0.09      0.45 o 
   5  -2  15      147.30      153.40      3.79 o 
  -3  -1  15      183.70      184.26      6.30 o 
  -2  -1  15       79.71       92.51      3.33 o 
  -1  -1  15        1.49        0.72      0.21 o 
   0  -1  15        1.80        1.61      0.42 o 
   1  -1  15      202.81      202.60      5.43 o 
   2  -1  15      186.46      189.75      4.52 o 
   3  -1  15      465.46      483.48     11.18 o 
   4  -1  15       89.00       89.85      2.31 o 
   5  -1  15        2.61        1.14      0.49 o 
  -3   0  15       93.55       79.65      2.97 o 
  -2   0  15        0.25        0.38      0.41 o 
  -1   0  15      883.37      950.56     30.70 o 
   0   0  15        2.27        2.36      0.21 o 
   1   0  15       82.90       87.12      2.19 o 
   2   0  15       23.03       21.85      0.74 o 
   3   0  15       34.98       34.69      1.03 o 
   4   0  15        0.23       -0.73      0.73 o 
   5   0  15      384.41      391.66      9.14 o 
   6   0  15      110.42      114.14      2.90 o 
  -3   1  15        1.58        2.28      0.47 o 
  -2   1  15      101.70      107.76      2.69 o 
  -1   1  15       35.45       35.10      1.04 o 
   0   1  15      320.44      317.77      7.41 o 
   1   1  15        0.14        1.41      0.75 o 
   2   1  15      148.88      146.46      5.07 o 
   3   1  15       68.64       71.03      1.84 o 
   4   1  15       30.68       27.65      1.06 o 
   5   1  15       30.10       32.38      1.02 o 
   6   1  15       37.32       33.74      1.09 o 
  -2   2  15       10.98       12.20      0.55 o 
  -1   2  15       44.36       47.01      1.31 o 
   0   2  15        1.02        1.84      0.25 o 
   1   2  15      126.44      121.28      4.23 o 
   2   2  15       51.12       43.27      1.77 o 
   3   2  15       63.69       57.25      2.23 o 
   4   2  15      106.08      113.74      4.06 o 
   5   2  15       12.45       11.86      0.85 o 
   6   2  15       18.73       17.32      0.71 o 
  -2   3  15      215.28      230.05      5.49 o 
  -1   3  15      399.95      415.48      9.66 o 
   0   3  15        0.47        2.76      0.84 o 
   1   3  15      458.17      464.56     15.23 o 
   2   3  15       60.06       49.03      1.99 o 
   3   3  15      419.76      433.94     14.28 o 
   4   3  15        1.03        0.55      0.40 o 
   5   3  15      159.95      167.25      5.78 o 
   6   3  15        0.43        0.76      0.41 o 
  -1   4  15        8.74        8.78      1.04 o 
   0   4  15       17.58       16.71      0.67 o 
   1   4  15       14.93       15.31      0.90 o 
   2   4  15      132.27      121.57      4.31 o 
   3   4  15        3.34        2.71      0.44 o 
   4   4  15       64.79       64.00      2.52 o 
   5   4  15       13.12       12.96      0.90 o 
   0   5  15       11.27       10.06      1.71 o 
   2   5  15       30.08       28.03      1.36 o 
   3   5  15      215.82      222.73      7.58 o 
   4   5  15       27.53       31.89      1.52 o 
   5   5  15       49.63       50.44      2.09 o 
   2   6  15        3.74        1.88      0.44 o 
   3   6  15      322.54      345.26     11.52 o 
  -1  -4  16      197.42      235.79      5.64 o 
   0  -4  16        4.13        5.78      0.40 o 
   1  -4  16        5.26        3.96      0.30 o 
   2  -4  16       16.98       15.72      0.85 o 
  -2  -3  16      151.58      167.26      4.08 o 
  -1  -3  16      314.50      356.76      8.35 o 
   0  -3  16      195.70      208.48      4.07 o 
   1  -3  16      341.27      372.89      7.10 o 
   2  -3  16       60.27       59.68      1.65 o 
   3  -3  16      123.27      130.38      3.26 o 
  -2  -2  16       22.39       23.98      0.86 o 
  -1  -2  16        2.70        3.79      0.34 o 
   0  -2  16       73.32       75.28      1.60 o 
   1  -2  16        4.60        5.21      0.54 o 
   2  -2  16       49.33       49.27      1.38 o 
   3  -2  16       27.48       29.76      0.97 o 
   4  -2  16       63.49       61.55      2.36 o 
  -2  -1  16        4.39        1.46      0.34 o 
  -1  -1  16       90.55       94.75      1.95 o 
   0  -1  16       47.05       48.64      1.17 o 
   1  -1  16        7.00        6.61      0.31 o 
   2  -1  16      174.27      181.25      4.35 o 
   3  -1  16       36.68       36.98      1.10 o 
   4  -1  16      116.89      114.27      4.79 o 
  -2   0  16       45.31       54.68      2.14 o 
  -1   0  16      165.10      171.69      5.83 o 
   0   0  16       12.42       14.30      0.70 o 
   1   0  16      246.52      251.67      8.40 o 
   2   0  16       87.60       89.04      2.25 o 
   3   0  16      355.45      373.65      8.70 o 
   4   0  16     1903.56     1974.58     48.01 o 
   5   0  16      582.93      606.58     14.01 o 
  -2   1  16       99.92      110.08      3.93 o 
  -1   1  16      173.01      193.93      4.64 o 
   0   1  16        2.79        2.82      0.58 o 
   1   1  16       41.56       37.95      1.57 o 
   2   1  16       39.74       38.62      1.64 o 
   3   1  16       30.70       30.69      1.40 o 
   4   1  16      522.31      521.32     17.09 o 
   5   1  16       39.38       41.95      1.25 o 
  -2   2  16      111.55      126.49      3.15 o 
  -1   2  16      109.72      111.27      2.79 o 
   0   2  16       65.75       63.63      2.22 o 
   1   2  16      147.66      143.02      4.95 o 
   2   2  16       83.84       88.95      3.25 o 
   3   2  16        4.17        3.35      0.47 o 
   4   2  16       79.61       77.31      2.93 o 
   5   2  16       42.10       39.70      1.77 o 
  -1   3  16      348.85      383.32      8.95 o 
   0   3  16       22.03       19.46      0.74 o 
   1   3  16      102.28      113.04      4.02 o 
   2   3  16       26.04       25.49      1.25 o 
   3   3  16      763.66      794.86     25.84 o 
   4   3  16       22.21       22.97      1.18 o 
   5   3  16      264.75      282.67      9.50 o 
   0   4  16        3.73        4.99      0.39 o 
   1   4  16       21.50       20.58      1.09 o 
   3   4  16       50.82       43.69      1.86 o 
   4   4  16       28.33       25.78      1.31 o 
   2   5  16       90.36       99.31      3.66 o 
   3   5  16      138.69      142.83      5.05 o 
   0  -3  17       22.90       25.56      0.72 o 
   1  -3  17      177.12      189.64      4.58 o 
  -1  -2  17        1.43        0.50      0.16 o 
   0  -2  17       44.24       41.32      0.99 o 
   1  -2  17        0.16        0.36      0.25 o 
   2  -2  17       32.01       28.34      1.15 o 
   3  -2  17      155.76      170.53      5.07 o 
  -1  -1  17       99.19      108.55      3.87 o 
   0  -1  17      486.83      524.16     12.10 o 
   1  -1  17       21.65       22.69      0.80 o 
   2  -1  17       46.91       48.60      1.38 o 
   3  -1  17        1.88        1.13      0.32 o 
  -1   0  17       10.93       10.18      0.50 o 
   0   0  17       20.59       21.31      0.74 o 
   1   0  17      426.33      446.91     14.67 o 
   2   0  17       21.85       18.75      1.03 o 
   3   0  17        6.94        3.87      0.39 o 
   4   0  17       22.01       17.95      0.68 o 
  -1   1  17        0.10        0.20      0.22 o 
   0   1  17        0.08        0.04      0.22 o 
   1   1  17       54.79       49.55      1.97 o 
   2   1  17       19.94       17.28      0.95 o 
   3   1  17        6.63        5.98      0.60 o 
   4   1  17        6.38        4.08      0.67 o 
   0   2  17      167.62      174.20      5.98 o 
   1   2  17        9.83       10.05      0.73 o 
   2   2  17      257.19      246.95      8.31 o 
   4   2  17       16.19       15.71      1.01 o 
   1   3  17      197.07      189.57      6.50 o 
   2   3  17       64.63       53.59      2.16 o 
   3   3  17      180.13      185.01      6.37 o 
   4   3  17      116.07      108.49      3.95 o 
   1   0  18        4.54        6.53      0.64 o 
   2   0  18       37.35       38.31      1.68 o 
   1   1  18      120.30      118.92      4.23 o 
   2   1  18       19.06       15.67      0.94 o 
                                                 
